# Supplementary material for: Regulatory mechanism for host-cell contact-dependent T3SS gene expression in Vibrio parahaemolyticus
Source: mSystems. 2025 Jun 17;10(7):e00251-25. doi: 10.1128/msystems.00251-25 (PMC12282083; doi:10.1128/msystems.00251-25)
Supplement: Supplemental tables — Tables S1 to S6. [file msystems.00251-25-s0003.xlsx]

## Sheet: S1 RNAseq gatekeeper mutants
NCBI GeneID	Gene name	Protein name	WTΔvgpA/WT		WTΔvgpB/WT
			Fold Change	P-Value	Fold Change	P-Value
1187457	VP0001	flavodoxin	1.04611	0.43442	1.14224	0.073623
1187458	trmE	tRNA modification GTPase TrmE	-1.03061	0.54578	-1.05679	0.485584
1187467	dnaA	chromosomal replication initiation protein	1.28713	0.00103089	1.20265	0.000958567
1187557	VP0090	hypothetical protein VP0090	-1.68987	0.139348	-1.2996	0.505072
1188457	VP0953	hypothetical protein VP0953	-1.05485	0.0392596	-1.09789	0.126779
1188458	VP0954	RNA methyltransferase	1.0937	0.182313	-1.10503	0.1888
1188459	VP0955	ferredoxin	1.75367	0.00197315	1.01342	0.830785
1188460	VP0956	hypothetical protein VP0956	1.12889	0.0895861	-1.1018	0.0731758
1188461	VP0957	hypothetical protein VP0957	1.00554	0.982715	-2.36443	0.139603
1188462	VP0958	inosine monophosphate dehydrogenase-like protein	1.1822	0.303527	1.28283	0.124818
1188463	zntA	zinc/cadmium/mercury/lead-transporting ATPase	-1.20915	0.00649504	1.14213	0.0158006
1188464	VP0960	uridine phosphorylase	2.45117	6.82852e-06	2.36264	8.03368e-05
1188466	VP0962	hypothetical protein VP0962	-1.1757	0.0208786	-1.08154	0.0814235
1187558	VP0091	permease	-1.0605	0.386245	1.01438	0.894055
1188467	VP0963	methyl-accepting chemotaxis protein	-1.02313	0.494757	1.0145	0.683049
1188468	VP0964	Hit family protein	1.01969	0.362663	1.1014	0.00186285
1188469	VP0965	hypothetical protein VP0965	1.1415	0.0517381	1.14808	0.00266099
1188470	VP0966	hypothetical protein VP0966	-1.21574	0.00916262	-1.09974	0.145711
1188471	VP0967	hypothetical protein VP0967	-1.11638	0.0386592	-1.00487	0.905994
1188472	VP0968	hypothetical protein VP0968	-1.01874	0.392198	1.0691	0.0760968
1188473	VP0969	hypothetical protein VP0969	-1.1156	0.0733707	-1.07257	0.179768
1188474	VP0970	hypothetical protein VP0970	-1.19163	0.373246	-1.12189	0.56443
1188475	VP0971	NADH dehydrogenase	-1.00294	0.933301	1.02048	0.669654
1188476	VP0972	hypothetical protein VP0972	1.59248	0.310752	1.47635	0.118274
1187559	VP0092	hypothetical protein VP0092	1.02037	0.58337	1.12744	0.0243589
1188477	VP0973	ribosomal-protein-serine acetyltransferase	1.28527	0.298605	1.24195	0.264464
1188478	VP0974	hypothetical protein VP0974	1.11171	0.0404701	1.04824	0.257881
1188479	VP0975	transcription-repair coupling factor	-1.0555	0.047755	1.06564	0.0310474
1188480	VP0976	hypothetical protein VP0976	-1.00089	0.988331	-1.1351	0.0850796
1188481	VP0977	hypothetical protein VP0977	1.26054	0.00443852	1.23693	0.00637303
1188482	VP0978	ABC transporter ATP-binding protein	1.02516	0.430707	1.20504	0.0195421
1188483	VP0979	outer membrane-specific lipoprotein transporter subunit LolE	1.04359	0.263729	1.14648	0.0161382
1188484	VP0980	hypothetical protein VP0980	1.36913	0.000564117	-1.03068	0.659177
1188485	VP0981	Rec2-like protein	1.1224	0.299479	1.08531	0.412876
1188486	VP0982	lipid transporter ATP-binding/permease	1.11374	0.0747149	1.25061	0.00362897
1187560	VP0093	hypothetical protein VP0093	1.01823	0.757135	1.00519	0.943198
1188487	lpxK	tetraacyldisaccharide 4\'-kinase	-1.01613	0.734541	1.08852	0.16549
1188488	VP0984	3-deoxy-manno-octulosonate cytidylyltransferase	-1.00189	0.969823	1.02131	0.630255
1188489	VP0985	SpoVR family protein	1.09173	0.0987169	1.15187	0.0407753
1188490	VP0986	hypothetical protein VP0986	1.15417	0.204196	1.08231	0.39144
1188491	VP0988	hypothetical protein VP0988	1.01394	0.859041	-1.03322	0.711715
1188492	VP0987	hypothetical protein VP0987	-1.0436	0.859131	-1.0112	0.947123
1188494	VP0990	hypothetical protein VP0990	-1.44844	0.00890062	-1.19491	0.0511247
1188495	VP0991	hypothetical protein VP0991	1.07698	0.139609	-1.11802	0.0743565
1188496	pflA	pyruvate formate lyase-activating enzyme 1	1.01215	0.729233	1.05573	0.132635
1187561	VP0094	hypothetical protein VP0094	1.15795	0.0703827	1.1177	0.289691
1188497	VP0993	hypothetical protein VP0993	1.01029	0.712678	1.11124	0.108211
1188498	VP0994	formate acetyltransferase	-1.18369	0.0200216	1.00833	0.900626
1188499	VP0995	hypothetical protein VP0995	1.07179	0.0577244	1.18979	0.000961146
1188500	VP0996	54 kDa polar flagellar sheath protein A	-1.94616	0.000329254	-1.56979	0.0284613
1188501	VP0997	hypothetical protein VP0997	-1.65196	0.139046	-1.90314	0.195888
1188502	VP0998	amino acid ABC transporter ATP-binding protein	-1.36053	0.00596217	-1.50069	0.000990374
1188503	VP0999	amino acid ABC transporter periplasmic amino acid-binding protein	-1.40183	0.00132778	-1.7834	0.00157958
1188504	VP1000	amino acid ABC transporter permease	-1.33946	0.0450043	-1.35171	0.168235
1188505	VP1001	amino acid ABC transporter permease	-1.2021	0.195563	-1.24297	0.261566
1188506	VP1002	hypothetical protein VP1002	1.4263	0.000453949	1.40396	0.000109825
1187562	ubiE	ubiquinone/menaquinone biosynthesis methyltransferase	1.03823	0.269122	-1.00008	0.998244
1188507	VP1003	exonuclease III	-1.02498	0.549833	1.01197	0.824161
1188508	VP1004	hypothetical protein VP1004	1.00955	0.950877	1.15088	0.430733
1188509	VP1005	primosomal replication protein N\'\'	-1.0153	0.736894	1.001	0.98432
1188510	VP1006	hypothetical protein VP1006	-1.02545	0.549026	1.03207	0.445923
1188511	dinG	ATP-dependent DNA helicase DinG	1.13508	0.0143654	1.07077	0.104478
1188512	VP1008	outer membrane porin protein	-1.08342	0.344584	-1.27203	0.0229113
1188513	VP1009	hypothetical protein VP1009	-1.06142	0.39026	-1.03575	0.482383
1188514	VP1010	pseudouridine synthase family 1 protein	1.0006	0.99184	-1.05016	0.330595
1188515	VP1011	isocitrate dehydrogenase	-1.05457	0.0493914	-1.05318	0.20352
1188516	VP1012	cold shock-like protein CspD	-1.09366	0.0643786	1.03213	0.63549
1187563	VP0096	hypothetical protein VP0096	-1.05982	0.0199587	1.00791	0.58915
1188517	clpS	ATP-dependent Clp protease adaptor protein ClpS	-1.23818	0.00458896	-1.15067	0.0309411
1188518	clpA	ATP-dependent Clp protease ATP-binding subunit	-1.24186	0.00107815	-1.20576	0.00189704
1188519	VP1015	hypothetical protein VP1015	1.25327	0.0214894	1.25854	0.1253
1188520	infA	translation initiation factor IF-1	1.2244	0.0104903	1.02268	0.734355
1188521	VP1017	arginyl-tRNA-protein transferase	-1.04582	0.124423	-1.02793	0.377647
1188522	aat	leucyl/phenylalanyl-tRNA--protein transferase	1.01363	0.746386	-1.03754	0.511485
1188523	VP1019	outer membrane protein	1.03334	0.646684	-1.0683	0.596122
1188524	VP1020	3-phosphoshikimate 1-carboxyvinyltransferase	1.19128	0.00282209	1.23184	0.00276081
1188525	VP1021	hypothetical protein VP1021	-1.01188	0.880073	-1.08022	0.354961
1188526	VP1022	DNA topoisomerase I	1.01026	0.273593	-1.0177	0.435057
1187564	ubiB	ubiquinone biosynthesis protein UbiB	-1.03444	0.162297	1.02404	0.289391
1188527	glgC	glucose-1-phosphate adenylyltransferase	-1.41489	0.00045863	-1.44755	0.000216377
1188528	glgA	glycogen synthase	-1.14754	0.00130173	-1.13631	0.0277036
1188529	VP1025	beta-ketoadipate enol-lactone hydrolase	1.04081	0.152055	1.06385	0.00664179
1188530	VP1026	hypothetical protein VP1026	-1.09584	0.142907	-1.02012	0.665294
1188531	VP1027	hypothetical protein VP1027	1.06674	0.499455	1.21637	0.0430068
1188532	VP1028	hypothetical protein VP1028	1.26432	0.000152395	1.24297	0.00300576
1188533	VP1029	hypothetical protein VP1029	1.09964	0.293644	1.25713	0.0666186
1188534	VP1030	LacI family transcription regulator	1.05237	0.162371	-1.06167	0.114499
1188535	torD	chaperone protein TorD	-1.03884	0.314569	1.01757	0.679006
1188536	VP1032	DNA-binding transcriptional regulator TorR	-1.14881	0.121373	-1.12154	0.264998
1187565	tatA	twin arginine translocase protein A	1.04538	0.168096	1.02908	0.576632
1188537	VP1033	hypothetical protein VP1033	1.16125	0.0176691	-1.04269	0.317236
1188538	VP1034	metallothionein SmtA	1.11922	0.011803	1.04072	0.276231
1188539	VP1035	condesin subunit F	-1.00613	0.753024	1.01151	0.587409
1188540	VP1036	condesin subunit E	-1.04876	0.289745	1.02568	0.518327
1188541	mukB	cell division protein MukB	-1.08665	0.0404267	1.01434	0.601028
1188542	VP1038	hypothetical protein VP1038	-1.56311	0.00302302	-1.20411	0.145024
1188544	VP1040	hypothetical protein VP1040	-1.10835	0.0426876	-1.0273	0.504276
1188545	VP1041	gonadoliberin III-like protein	-1.05381	0.0465843	1.07591	0.0148379
1188546	VP1043	hypothetical protein VP1043	1.17165	0.00286265	1.18542	0.00253709
1188547	VP1042	hypothetical protein VP1042	1.40197	0.0187825	1.44465	0.0293245
1187566	VP0099	sec-independent translocase	1.06832	0.0126573	1.0178	0.639744
1188548	VP1044	hypothetical protein VP1044	-1.08825	0.312585	1.05483	0.639382
1188549	VP1045	hypothetical protein VP1045	1.22004	0.0636153	-1.09358	0.12624
1188550	VP1046	hypothetical protein VP1046	1.00595	0.872584	1.05269	0.569851
1188551	aspS	aspartyl-tRNA synthetase	1.00845	0.683503	1.0381	0.0789394
1188552	ruvC	Holliday junction resolvase	1.15974	0.394256	1.08241	0.643208
1188553	VP1049	hypothetical protein VP1049	-1.07608	0.0417677	1.04066	0.339609
1188554	VP1050	hypothetical protein VP1050, partial	-1.27144	0.317588	-1.1145	0.581711
1188555	ruvA	Holliday junction DNA helicase RuvA	1.05764	0.185166	-1.00566	0.941675
1188556	ruvB	Holliday junction DNA helicase RuvB	-1.0082	0.745902	1.00366	0.94823
1188557	VP1053	cytochrome d ubiquinol oxidase subunit I	-1.12872	0.00861106	-1.02578	0.672718
1187468	VP0012	DNA polymerase III subunit beta	1.0812	0.0235039	1.11273	0.0110741
1187567	VP0100	hypothetical protein VP0100	1.15119	0.00582739	1.0748	0.0613415
1188558	VP1054	cytochrome d ubiquinol oxidase subunit II	-1.20562	0.00804439	-1.07693	0.323843
1188559	VP1055	hypothetical protein VP1055	-1.28971	0.00214184	-1.15261	0.179209
1188560	VP1056	hypothetical protein VP1056	1.2421	0.0241122	1.2327	0.0389895
1188561	VP1057	TolQ protein	1.50265	0.000386912	1.34814	0.00208569
1188562	VP1058	TolR membrane protein	1.395	0.00271109	1.37699	0.00504195
1188563	VP1059	TolA protein	1.24854	0.000630397	1.37005	0.000262371
1188564	tolB	translocation protein TolB	1.09226	0.0569046	1.12871	0.0422723
1188565	VP1061	peptidoglycan-associated lipoprotein	1.17308	0.00283356	1.18238	0.00541261
1188566	VP1062	hypothetical protein VP1062	1.17259	0.000901855	1.2402	0.000326233
1188567	VP1063	quinolinate synthetase	-1.05803	0.210026	-1.04799	0.170539
1188568	VP1064	potassium channels	1.02285	0.79492	-1.09982	0.466695
1188569	VP1065	hypothetical protein VP1065	1.13204	0.0676098	1.22152	0.0263462
1188570	VP1066	hypothetical protein VP1066	-1.09611	0.229139	-1.06965	0.300856
1188571	VP1067	hypothetical protein VP1067	-1.06647	0.325371	-1.08104	0.189827
1188572	VP1068	hypothetical protein VP1068	1.14948	0.041731	1.01007	0.883847
1188573	VP1069	sensor histidine kinase	1.04159	0.457471	1.10296	0.119171
1188574	VP1070	hypothetical protein VP1070	1.00133	0.979344	-1.14067	0.362913
1188575	VPt043		-1.34659	0.201198	-1.01034	0.982599
1188576	VP1071	hypothetical protein VP1071	-1.10365	0.52048	-1.16115	0.29596
1188577	VP1072	helicase	-1.19038	0.0244778	-1.11571	0.224168
1187569	VP0103	hypothetical protein VP0103	1.06466	0.427299	-1.05841	0.595375
1188578	VP1073	immunity repressor protein	-1.00183	0.984204	1.01422	0.898702
1188579	VP1074	hypothetical protein VP1074	1.32834	0.102566	1.26407	0.123506
1188580	VP1075	hypothetical protein VP1075	1.08393	0.064761	1.05544	0.548861
1188581	VP1076	hypothetical protein VP1076	1.1859	0.0109979	1.32446	0.00436426
1188582	VP1077	phage family integrase	-1.09664	0.299345	1.02917	0.756086
1188583	VP1078	hypothetical protein VP1078	-1.19207	0.163869	1.02657	0.730604
1188584	VP1079	hypothetical protein VP1079	1.02951	0.673629	-1.02965	0.709764
1188585	VP1080	hypothetical protein VP1080	-1.04378	0.340627	1.0702	0.154505
1188586	VP1081	hypothetical protein VP1081	-1.06737	0.087965	-1.02714	0.754395
1188587	VP1082	hypothetical protein VP1082	-1.0891	0.140564	-1.02915	0.804427
1187570	VP0102	hypothetical protein VP0102	-1.22899	0.496009	-1.09777	0.668903
1188588	VP1083	ATP-dependent DNA helicase	-1.02941	0.505264	1.03503	0.741337
1188589	VP1084	hypothetical protein VP1084	-1.20046	0.0582834	-1.13263	0.391481
1188590	VP1085	hypothetical protein VP1085	-1.14042	0.0865591	-1.11772	0.226578
1188591	VP1086	hypothetical protein VP1086	-1.06441	0.238451	-1.03226	0.75168
1188592	VP1087	hypothetical protein VP1087	-1.14483	0.0742124	-1.1128	0.287548
1188593	VP1088	chemotaxis transducer	-1.10585	0.139361	1.1964	0.266845
1188596	VP1091	transmembrane protein affecting septum formation and cell membrane permeability	1.15277	0.00039489	1.15489	0.0315638
1188597	VP1092	acridine efflux pump	1.08313	0.0427624	1.10072	0.0144748
1187571	VP0104	delta-aminolevulinic acid dehydratase	1.41353	0.000172499	1.4407	0.000204503
1188598	VP1093	transcriptional regulator	1.20857	0.0016283	1.06257	0.614591
1188599	VP1094	hypothetical protein VP1094	1.04927	0.314903	-1.03931	0.532884
1188600	VP1095	hypothetical protein VP1095	-1.46167	0.000363674	-1.42137	0.00178487
1188601	VP1096	tryptophanyl-tRNA synthetase II	1.03853	0.749324	-1.06338	0.594422
1188602	VP1097	ATP-dependent dsDNA exonuclease SbcC	-1.16712	0.213267	1.17824	0.47263
1188603	VP1098	phospholipase C	1.04512	0.65363	1.06299	0.577206
1188604	VP1099	tRNA-(M	1.16861	0.0846233	1.02029	0.759981
1188605	VP1100	hypothetical protein VP1100	1.06332	0.0330411	-1.00467	0.893109
1188606	cysB	transcriptional regulator CysB	1.11913	0.06131	1.04374	0.499664
1188607	VP1102	hypothetical protein VP1102	1.26151	0.00922046	1.20734	0.0398375
1187572	VP0105	hypothetical protein VP0105	1.18929	8.95046e-05	-1.01328	0.22561
1188608	VP1103	alanine dehydrogenase	-1.0742	0.0417311	-1.08405	0.0813184
1188609	VP1104	leucine-responsive transcriptional regulator	1.05649	0.078162	-1.0671	0.341757
1188610	VP1105	cell division protein FtsK	1.17036	0.00871909	1.22208	0.0015086
1188611	lolA	outer-membrane lipoprotein carrier protein	1.292	0.000145824	1.36589	0.000499461
1188612	VP1107	recombination factor protein RarA	1.03991	0.207737	1.13407	0.0153084
1188613	VP1108	seryl-tRNA synthetase	1.10558	0.00121192	1.13577	0.000966073
1188614	VP1109	hypothetical protein VP1109	-1.0781	0.352	-1.06723	0.516367
1188615	VP1110	hypothetical protein VP1110	-1.07141	0.165964	-1.00484	0.943979
1188616	VP1111	hypothetical protein VP1111	-1.11016	0.381858	-1.14247	0.324733
1188617	VP1112	adenosylmethionine--8-amino-7-oxononanoate transaminase	-1.04542	0.725047	-1.01789	0.864255
1187573	VP0106	hypothetical protein VP0106	-1.15246	0.109853	-1.08305	0.442746
1188618	VP1113	biotin synthase	1.02373	0.838489	1.04558	0.757412
1188619	VP1114	8-amino-7-oxononanoate synthase	-1.12132	0.058054	-1.08141	0.48708
1188620	VP1115	biotin synthesis protein BioC	-1.5387	0.0126272	-1.38534	0.0279318
1188621	bioD	dithiobiotin synthetase	-1.43417	0.00199964	-1.44303	0.00860816
1188622	VP1117	hypothetical protein VP1117	-2.16231	0.00356241	-1.76906	0.00591513
1188623	VP1118	heat shock protein HtpX	-1.27123	0.00151157	-1.3018	0.00253334
1188624	VP1119	transcriptional regulator	-1.17005	0.386158	1.03582	0.739587
1188625	VP1120	short chain dehydrogenase	-1.19494	0.132581	-1.09251	0.519357
1188626	VP1121	hypothetical protein VP1121	-1.09738	0.0435905	-1.12259	0.0074147
1188627	VP1122	hypothetical protein VP1122	-1.0031	0.982452	1.176	0.189422
1187574	VP0107	DNA polymerase I	1.04094	0.121949	1.06867	0.00497951
1188628	VP1123	cyclopropane-fatty-acyl-phospholipid synthase	-1.05429	0.517653	-1.04579	0.675486
1188629	VP1124	hypothetical protein VP1124	1.12655	0.173831	1.12681	0.410169
1188630	VP1125	hypothetical protein VP1125	-1.21622	0.106759	-1.12749	0.450847
1188631	VP1126	hypothetical protein VP1126	1.27959	0.035085	1.20774	0.265755
1188633	VP1128	adenylosuccinate lyase	-1.01826	0.608763	-1.03564	0.0366189
1188634	VP1129	hypothetical protein VP1129	1.03875	0.304142	1.08146	0.0660239
1188635	mnmA	tRNA-specific 2-thiouridylase MnmA	1.1706	0.0266345	1.0055	0.892923
1188636	VP1131	hypothetical protein VP1131	1.07749	0.450851	1.29374	0.029493
1188637	VP1132	inosine-guanosine kinase	1.21681	0.0636888	1.07101	0.0069129
1187575	VP0108	hypothetical protein VP0108	-1.04261	0.911481	-1.99128	0.368919
1188638	VP1133	DNA-binding protein H-NS	-1.15633	0.00967247	-1.13074	0.0176834
1188639	VP1134	hypothetical protein VP1134	1.00808	0.807322	-1.20684	0.000507303
1188640	VP1135	hypothetical protein VP1135	-1.12617	0.0136969	-1.02375	0.7523
1188641	VP1136	transcription regulator TxR	1.22369	0.140812	-1.07365	0.554009
1188642	hisG	ATP phosphoribosyltransferase	1.02238	0.590238	-1.20334	0.00658068
1188643	hisD	histidinol dehydrogenase	-1.05776	0.353787	-1.05752	0.277942
1188644	VP1139	histidinol-phosphate aminotransferase	-1.03691	0.420293	-1.04678	0.356139
1188645	VP1140	imidazole glycerol-phosphate dehydratase/histidinol phosphatase	-1.02276	0.501067	-1.03849	0.215493
1188646	hisH	imidazole glycerol phosphate synthase subunit HisH	-1.09942	0.120704	-1.05601	0.274469
1188647	VP1142	1-(5-phosphoribosyl)-5	-1.08124	0.239791	-1.06357	0.433308
1187576	engB	ribosome biogenesis GTP-binding protein YsxC	1.07897	0.14789	1.00019	0.996568
1188648	VP1143	imidazole glycerol phosphate synthase subunit HisF	-1.07357	0.21174	-1.08672	0.291156
1188649	VP1144	bifunctional phosphoribosyl-AMP cyclohydrolase/phosphoribosyl-ATP pyrophosphatase protein	-1.171	0.0413595	-1.14634	0.0180425
1188650	VP1145	hypothetical protein VP1145	1.20771	0.000381764	1.07349	0.0158501
1188651	VP1146	hypothetical protein VP1146	2.04707	0.0460931	1.35401	0.625345
1188652	VP1147	hypothetical protein VP1147	1.03365	0.438404	1.11923	0.272532
1188653	VP1148	UDP-2,3-diacylglucosamine hydrolase	1.14255	0.190141	1.14784	0.123074
1188654	VP1149	peptidyl-prolyl cis-trans isomerase B	1.06905	0.0694759	1.03557	0.449446
1188655	cysS	cysteinyl-tRNA synthetase	1.21786	0.00222613	1.11836	0.0183454
1188656	VP1151	thymidine kinase	1.17985	0.0341684	1.31154	0.00291898
1188657	VP1152	hypothetical protein VP1152	1.02707	0.557265	1.06474	0.379971
1187469	recF	recombination protein F	1.1491	0.00839818	1.17472	0.0139951
1187577	VP0110	cytochrome c4	-1.00483	0.764439	-1.13256	0.0412793
1188658	VP1153	hypothetical protein VP1153	-1.09795	0.0448752	1.02583	0.516925
1188659	VP1154	transcriptional regulator	-1.15266	0.0179168	-1.13569	0.0596262
1188660	VP1155	hypothetical protein VP1155	-1.33833	0.158848	-1.33367	0.255484
1188661	VP1156	DNA-binding protein inhibitor Id-2-like protein	-1.36217	0.00155815	-1.08478	0.405552
1188662	VP1157	formate transporter 1	1.40056	0.0113892	-1.01417	0.802199
1188663	VP1158	hypothetical protein VP1158	2.9884	0.00146991	1.28619	0.645772
1188664	VP1159	hypothetical protein VP1159	1.01889	0.748933	-1.03585	0.540462
1188665	VP1160	NapE protein	-1.38555	0.0111685	-1.19028	0.0249613
1188666	VP1161	cytochrome c-type protein TorC	-1.24569	0.00587611	-1.16837	0.0417243
1188667	VP1162	trimethylamine-N-oxide reductase	-1.20723	0.00656922	-1.05196	0.277352
1187578	VP0111	hypothetical protein VP0111	-1.28826	0.00262205	-1.07566	0.398811
1188668	VP1163	alpha-1,6-galactosidase	-1.08725	0.0140828	-1.06962	0.090707
1188669	VP1164	hypothetical protein VP1164	1.07683	0.433104	1.30632	0.0458273
1188670	VP1165	manganese-dependent inorganic pyrophosphatase	1.24215	0.00319466	1.08299	0.010514
1188671	VP1166	hypothetical protein VP1166	-1.00601	0.872353	-1.06824	0.482602
1188672	VP1167	peptide ABC transporter ATP-binding protein	-1.12462	0.0128264	-1.07866	0.0119277
1188673	VP1168	peptide ABC transporter ATP-binding protein	-1.15355	0.000518014	-1.05448	0.193588
1188674	VP1169	peptide ABC transporter permease	-1.08179	0.0166902	1.03888	0.209498
1188675	VP1170	peptide ABC transporter permease	-1.09649	0.0560388	-1.00928	0.905852
1188676	VP1171	peptide ABC transporter periplasmic peptide-binding protein	-1.08536	0.0732262	-1.00677	0.873078
1188677	VP1172	psp operon transcriptional activator	1.0944	0.0243109	1.04737	0.299731
1187579	VP0112	methyltransferase-like protein	1.41205	0.00206192	-1.04054	0.356495
1188678	VP1173	phage shock protein A	1.02045	0.617721	-1.0087	0.861214
1188679	pspB	phage shock protein B	-1.00959	0.792405	-1.08112	0.203503
1188680	VP1175	phage shock protein C	1.0064	0.855724	1.01335	0.756713
1188681	VP1176	multidrug resistance protein	-1.02314	0.691871	-1.05602	0.142917
1188682	VP1177	periplasmic linker protein	1.02976	0.535271	1.00808	0.924125
1188683	VP1178	AcrB/AcrD/AcrF family transporter	1.10588	0.0181532	1.04833	0.317183
1188684	VP1179	DNA-3-methyladenine glycosidase I	1.12733	0.177132	-1.02891	0.731149
1188685	VP1180	lipase chaperone	1.01104	0.950222	1.40202	0.0229781
1188686	VP1181	lactonizing lipase	-1.04961	0.785221	-1.07295	0.689467
1188687	VP1182	cystathionine beta-lyase	1.04821	0.115495	-1.02724	0.604754
1187580	VP0113	hypothetical protein VP0113	1.03331	0.655766	1.01279	0.729684
1188688	cls	cardiolipin synthetase	-1.04837	0.18812	-1.07131	0.265362
1188689	VP1184	sodium-dependent transporter	1.20281	0.0146645	-1.02797	0.352134
1188690	VP1185	chemotaxis transducer	1.16617	0.0701376	1.23266	0.0206724
1188691	VP1186	pseudouridine synthase Rlu family protein	1.51703	0.0189592	1.06652	0.549134
1188692	VP1187	hypothetical protein VP1187	-1.16042	0.015225	-1.15697	0.210147
1188693	VP1188	ferredoxin oxidoreductase protein	-1.30422	7.98126e-05	-1.13355	0.141474
1188694	VP1189	hydroxylamine reductase	-1.60021	7.64549e-05	-1.39354	0.000177941
1188695	VP1190	anaerobic nitric oxide reductase transcription regulator	-1.39261	0.00385139	-1.4069	0.00314797
1188697	VP1192	outer membrane lipoprotein Pcp	-1.16769	0.114413	-1.06601	0.37497
1187581	VP0114	hypothetical protein VP0114	-1.03877	0.50021	1.08636	0.0309908
1188698	VP1193	hypothetical protein VP1193	1.00289	0.979789	1.16042	0.239107
1188699	VP1194	ABC transporter ATP-binding protein	1.06155	0.403301	1.0672	0.415734
1188700	VP1195	ABC transporter permease	1.05054	0.521968	1.15127	0.195034
1188701	VP1196	ABC transporter solute-binding protein	1.03175	0.326926	1.02459	0.367262
1188702	VP1197	hypothetical protein VP1197	-1.11771	0.0552293	-1.07765	0.292106
1188703	VP1198	reductase	-1.05312	0.120697	1.02227	0.486485
1188704	VP1199	glutamate synthase small subunit	-1.08795	0.03044	1.01676	0.779804
1188705	VP1200	thiosulfate sulfurtransferase	-1.00512	0.949501	1.17764	0.109673
1188706	VP1201	sensor-kinase	-1.12525	0.0122259	-1.01463	0.769691
1188707	VP1202	two-component response regulator	-1.07545	0.228749	1.03671	0.540261
1187582	VP0115	coproporphyrinogen III oxidase	-1.00735	0.774553	1.00137	0.971281
1188708	VP1203	heat shock protein HslJ	1.09496	0.080211	1.09942	0.0754925
1188709	VP1204	hypothetical protein VP1204	-1.18449	0.0515374	-1.14287	0.0776525
1188710	VP1205	hypothetical protein VP1205	-1.14551	0.00458251	-1.01961	0.834043
1188711	VP1206	hypothetical protein VP1206	1.20344	0.309435	1.07386	0.827672
1188712	ushA	bifunctional UDP-sugar hydrolase/5\'-nucleotidase periplasmic	-1.05112	0.192948	-1.05006	0.163709
1188713	VP1208	amino group acetyl transferase	-1.04373	0.0873473	-1.04473	0.32226
1188714	VP1209	transcriptional regulator	1.00651	0.886775	1.04081	0.66884
1188715	VP1210	50S ribosomal protein L25	-1.14811	0.0262669	-1.13771	0.0325623
1188716	VP1211	sensor histidine kinase	-1.03158	0.0227178	1.10429	0.0702428
1188717	VP1212	DNA-binding response regulator	-1.20228	0.00240322	-1.12504	0.0368144
1187583	VP0116	adenosine deaminase	1.00391	0.839526	-1.01938	0.21895
1188718	VP1213	hypothetical protein VP1213	-1.1354	0.0388506	-1.0165	0.754762
1188719	VP1214	helicase-like protein	1.08006	0.0049513	1.16657	0.0289069
1188720	VP1215	ribosomal small subunit pseudouridine synthase A	1.49073	0.0072721	1.23053	0.00180256
1188721	VP1216	bicyclomycin/multidrug efflux system	1.15209	0.164653	1.1	0.0306473
1188722	VP1217	hypothetical protein VP1217	1.19929	0.0107986	1.11806	0.125108
1188723	VP1218	outer membrane protein	-1.20129	0.194245	-1.04209	0.624231
1188724	VP1219	deca-heme c-type cytochrome	-1.3338	0.0915424	-1.19726	0.543662
1188725	VP1220	83 kDa decaheme outer membrane cytochrome c	-1.0278	0.878828	1.0448	0.795468
1188726	VP1221	cytochrome subunit of sulfide dehydrogenase	1.01789	0.79261	-1.12085	0.360178
1188727	VP1222	cytochrome c-type protein	-1.04247	0.51556	1.12077	0.180971
1187584	VP0117	GGDEF family protein	1.21778	0.0462443	1.27795	0.0484274
1188728	VP1223	hypothetical protein VP1223	-1.07314	0.0826747	-1.0566	0.392301
1188729	VP1224	adhesin	1.03184	0.551379	-1.01535	0.767081
1188730	VP1225	ABC transporter ATP-binding protein	1.29825	0.00829599	-1.07821	0.379278
1188731	VP1226	hypothetical protein VP1226	1.07499	0.134097	1.1024	0.198362
1188732	VP1227	hypothetical protein VP1227	1.03521	0.669931	1.07351	0.238639
1188733	nhaA	pH-dependent sodium/proton antiporter	-1.04894	0.0826886	-1.10274	0.0510161
1188734	VP1229	Na+/H+-antiporter protein	-1.02844	0.756228	-1.15075	0.232544
1188735	VP1230	acyl-CoA dehydrogenase	1.11338	0.064792	1.11262	0.0218504
1188736	VP1231	trans-2-enoyl-CoA reductase	1.07515	0.00367433	1.063	0.0265386
1188737	VP1232	hypothetical protein VP1232	1.40736	0.00980796	1.42802	0.00886623
1187585	VP0118	nitrogen regulation protein	1.06147	0.176114	1.0784	0.114429
1188738	grxA	glutaredoxin	1.0185	0.62971	1.01425	0.805119
1188740	VP1235	iron-containing alcohol dehydrogenase	-1.22644	0.00427526	-1.11406	0.0862307
1188741	VP1236	DNA-binding transcriptional regulator HexR	1.05821	0.0176484	1.02681	0.158762
1188742	VP1237	glutamate decarboxylase	1.08738	0.150943	1.07078	0.0118342
1188743	VP1238	hypothetical protein VP1238	-1.31551	0.000473122	-1.24393	0.00609953
1188744	VP1239	hypothetical protein VP1239	1.0761	0.21955	-1.11392	0.0144702
1188745	VP1240	hypothetical protein VP1240	1.14301	0.208387	1.11556	0.260859
1188746	VP1242	hypothetical protein VP1242	-1.42668	0.0316753	-1.12034	0.246315
1188747	VP1241	hypothetical protein VP1241	-1.29145	0.0026081	-1.2603	0.00549449
1187586	glnL	nitrogen regulation protein NR(II)	1.17527	0.0101081	1.1877	0.0367538
1188748	VP1243	hypothetical protein VP1243	-1.10383	0.0496486	-1.09972	0.151651
1188749	VP1244	response regulator	-1.0813	0.110989	-1.00575	0.917469
1188750	VP1245	response regulator	-1.20129	0.00931716	-1.04125	0.0376735
1188751	VP1246	hypothetical protein VP1246	1.17061	0.000292408	1.11185	0.00396395
1188752	VP1247	phosphoserine aminotransferase	-1.00098	0.947466	-1.01378	0.624567
1188753	VP1248	D-serine dehydratase	1.00858	0.880293	-1.01949	0.88398
1188754	VP1249	cysteine/glutathione ABC transporter membrane/ATP-binding protein	-1.27242	0.000194646	-1.16212	0.0180152
1188755	VP1250	cysteine/glutathione ABC transporter membrane/ATP-binding protein	-1.14308	0.000432982	-1.01404	0.574814
1188756	VP1251	thioredoxin reductase	1.0567	0.119636	1.03509	0.471585
1188757	VP1252	hypothetical protein VP1252	-1.40944	0.00247934	-1.66785	0.00121168
1187470	gyrB	DNA gyrase subunit B	1.04743	0.00282277	1.09786	0.00219093
1187587	VP0120	hypothetical protein VP0120	1.02658	0.877415	1.03371	0.807402
1188758	VP1253	NifS-like protein	-1.23746	0.00281801	-1.19031	0.00169067
1188759	VP1254	hypothetical protein VP1254	1.16014	0.00852072	1.24626	0.00227426
1188760	VP1255	GGDEF family protein	-1.03769	0.615145	-1.13084	0.107392
1188761	VP1256	NadC family protein	-2.02334	7.37907e-06	-2.06738	9.28385e-05
1188762	VP1257	SanA protein	1.35753	0.0407433	1.43776	0.0313883
1188763	VP1258	malate dehydrogenase	1.05161	0.166371	1.09571	0.0151295
1188764	VP1259	ATP-dependent helicase	1.03952	0.433549	1.06037	0.427046
1188765	VP1260	outer membrane phospholipase subunit A	-1.16082	0.150767	-1.15029	0.0411835
1188766	VP1261	hypothetical protein VP1261	-1.10306	0.0885325	-1.19656	0.0210798
1188767	VP1262	alkaline phosphatase	-1.1142	0.360476	-1.1207	0.21605
1187588	glnA	glutamine synthetase	1.22141	0.00174884	1.16177	0.00505992
1188768	hemH	phosphoribosylaminoimidazole-succinocarboxamide synthase	1.04116	0.110372	1.01479	0.118892
1188769	VP1264	hypothetical protein VP1264	1.04212	0.534058	1.08013	0.601076
1188770	VP1265	hypothetical protein VP1265	-1.12351	0.226378	1.01822	0.882113
1188771	VP1266	hypothetical protein VP1266	-1.04063	0.443973	1.08017	0.191329
1188772	VP1267	lipoprotein	1.28552	0.00382641	1.28485	0.00458114
1188773	VP1268	hypothetical protein VP1268	1.43719	0.00301304	1.1462	0.1575
1188774	VP1269	hypothetical protein VP1269	1.03942	0.262746	1.00987	0.741568
1188775	VP1270	hypothetical protein VP1270	-1.11119	0.000205023	-1.04796	0.0302659
1188776	VP1271	hypothetical protein VP1271	1.08613	0.0172199	1.03194	0.407397
1188777	VP1272	hypothetical protein VP1272	1.18981	0.00683935	1.08372	0.124465
1187589	VP0122	BipA protein	1.20545	0.0153392	1.12162	0.00142746
1188778	hutH	histidine ammonia-lyase	1.05012	0.245258	1.04073	0.434627
1188779	VP1274	urocanate hydratase	1.04815	0.312302	1.04254	0.629574
1188780	VP1275	formimidoylglutamase	-1.12006	0.18097	-1.07151	0.425108
1188781	VP1276	imidazolonepropionase	-1.05159	0.62968	-1.07166	0.489967
1188782	VP1277	histidine utilization repressor	-1.09931	0.0658406	-1.11927	0.186034
1188783	VP1278	SpoOM-like protein	1.10061	0.0121008	1.11492	0.0857632
1188784	VP1279	hypothetical protein VP1279	-1.12501	0.0641016	-1.0795	0.193501
1188785	VP1280	threonyl-tRNA synthetase	-1.0361	0.239166	-1.017	0.77216
1188786	rpmI	50S ribosomal protein L35	-1.12325	0.116696	-1.01893	0.802375
1188787	rplT	50S ribosomal protein L20	-1.10668	0.057633	-1.03715	0.524133
1187590	VP0123	hypothetical protein VP0123	1.08132	0.560152	1.02721	0.87141
1188788	VP1283	hypothetical protein VP1283	-1.11151	0.0599818	1.01386	0.819345
1188789	VP1284	hypothetical protein VP1284	1.02566	0.591898	1.16031	0.0189039
1188790	VP1285	transcriptional regulator	1.04376	0.2274	1.037	0.251961
1188791	VP1286	integral membrane protein	1.09493	0.170776	1.09298	0.347602
1188792	VP1287	hypothetical protein VP1287	-1.06159	0.528286	-1.11629	0.467902
1188793	VP1288	hypothetical protein VP1288	-1.12485	0.147547	-1.07321	0.359952
1188794	VP1289	GGDEF family protein	-1.13863	0.0767975	-1.22135	0.000914543
1188795	pheS	phenylalanyl-tRNA synthetase subunit alpha	1.12778	0.000445626	1.07084	0.01782
1188796	pheT	phenylalanyl-tRNA synthetase subunit beta	-1.01	0.764145	1.03247	0.330151
1187591	VP0124	hypothetical protein VP0124	-1.20534	0.00945973	-1.24741	0.00171002
1188798	VP1293	hypothetical protein VP1293	1.00242	0.966741	-1.04019	0.702887
1188799	ihfA	integration host factor subunit alpha	-1.04662	0.086398	-1.10134	0.0354605
1188800	VP1295	hypothetical protein VP1295	-1.17746	0.013454	1.04525	0.375292
1188801	VP1296	thiopurine S-methyltransferase	1.1203	0.034896	-1.16582	0.00941016
1188802	purT	phosphoribosylglycinamide formyltransferase 2	1.25483	0.00670287	-1.02167	0.632862
1188803	VP1298	cytidine deaminase	2.89494	6.5791e-06	3.10756	3.33237e-05
1188804	VP1299	hypothetical protein VP1299	-1.00386	0.943728	-1.08874	0.115704
1188805	VP1300	hypothetical protein VP1300	1.16809	0.0609076	-1.16176	0.0557033
1188806	sbcB	exonuclease I	1.03194	0.482128	-1.03995	0.327875
1188807	VP1302	sodium/dicarboxylate symporter	-1.03276	0.593394	-1.40021	0.00867356
1187592	rbn	ribonuclease BN	-1.05693	0.18062	-1.04267	0.387773
1188808	VP1303	hypothetical protein VP1303	-1.14218	0.113492	-1.11763	0.148624
1188809	cobT	nicotinate-nucleotide--dimethylbenzimidazole phosphoribosyltransferase	-1.04981	0.377273	-1.09468	0.126269
1188810	cobS	cobalamin synthase	-1.101	0.0727386	-1.06449	0.391259
1188811	cobU	adenosylcobinamide kinase/adenosylcobinamide-phosphate guanylyltransferase	1.06732	0.274	1.14287	0.101434
1188812	VP1307	alpha-ribazole-5\'-phosphate phosphatase CobC	-1.11408	0.0630287	-1.17753	0.00865643
1188813	VP1308	oligopeptidase	-1.18289	0.00935434	-1.12755	0.0259715
1188814	VP1309	hypothetical protein VP1309	-1.14785	0.320665	-1.11126	0.36306
1188815	VP1310	succinylglutamate desuccinylase	-1.10491	0.0461936	-1.1609	0.0122166
1188816	VP1311	vtamin B12-transporter permease	1.29548	0.0115536	1.2282	0.0289982
1188817	VP1312	vitamin B12-transporter ATPase	-1.112	0.430039	1.10861	0.475451
1187593	VP0126	D-tyrosyl-tRNA(Tyr) deacylase	-1.0066	0.891319	-1.00966	0.883936
1188818	VP1313	hypothetical protein VP1313	1.19795	0.030128	1.06395	0.283662
1188819	VP1314	hypothetical protein VP1314	1.0393	0.676407	-1.03967	0.538725
1188820	VP1315	multidrug resistance protein	1.25054	0.207388	1.2011	0.287605
1188821	VP1316	LysR family transcriptional regulator	-1.01214	0.601618	-1.10665	0.0219669
1188822	VP1317	glutaredoxin	1.09765	0.462497	-1.01936	0.907994
1188823	VP1318	flippase	-1.37337	0.102319	-1.23214	0.499679
1188824	VP1319	hypothetical protein VP1319	1.03499	0.762486	-1.00887	0.94287
1188825	VP1320	CDP-ribitol pyrophosphorylase	-1.02761	0.846126	-1.06488	0.701852
1188826	VP1321	dTDP-glucose 4-6-dehydratase	1.05345	0.65815	1.06244	0.585305
1188827	VP1322	LicD1 protein	-1.15409	0.0888913	-1.06005	0.361564
1187594	VP0127	hypothetical protein VP0127	1.03483	0.295638	-1.07056	0.0579948
1188828	VP1323	hypothetical protein VP1323	1.31692	0.000148494	-1.08388	0.636477
1188829	VP1324	SAM-dependent methyltransferase	1.12089	0.0937996	-1.02325	0.73945
1188830	VP1325	hypothetical protein VP1325	-1.04944	0.309565	-1.18523	0.184874
1188831	VP1326	hypothetical protein VP1326	-1.23637	0.00724809	-1.43528	0.000954118
1188832	VP1327	hypothetical protein VP1327	-1.31966	0.0195184	-1.25666	0.0804711
1188833	VP1328	transcription regulator	1.05735	0.483325	-1.12338	0.192221
1188834	VP1329	fatty aldehyde dehydrogenase	1.09315	0.325602	1.06029	0.393828
1188835	VP1330	hydroxyproline-2-epimerase	1.1408	0.343008	-1.00101	0.993455
1188836	VP1331	D-amino acid dehydrogenase, small subunit	1.0454	0.703929	-1.14449	0.349124
1188837	VP1332	binding protein component of ABC transporter	-1.07623	0.288187	-1.21944	0.0195484
1187595	VP0128	hypothetical protein VP0128	1.13335	0.0079449	1.01941	0.679852
1188838	VP1334	hypothetical protein VP1334	-1.07414	0.756222	-1.26386	0.254495
1188839	VP1333	ornithine cyclodeaminase	1.16843	0.00164147	-1.01113	0.907249
1188840	VP1335	dihydrodipicolinate synthetase	1.07091	0.596278	1.05068	0.751461
1188841	VP1336	ABC transporter ATP-binding protein	-1.13764	0.306344	-1.41995	0.0994211
1188842	VP1337	permease	-1.00992	0.882172	1.05824	0.65572
1188843	VP1338	ABC transporter permease	-1.03521	0.781556	-1.00181	0.980244
1188844	VP1339	hypothetical protein VP1339	-1.03681	0.717717	-1.07935	0.416764
1188845	VP1340	collagenase	1.07176	0.332607	1.05125	0.478613
1188847	VP1342	aminopeptidase	-1.06471	0.510392	1.09602	0.374872
1187596	VP0129	phosphoenolpyruvate carboxykinase	-1.08052	0.0210981	-1.0515	0.127497
1188848	VP1343	oligopeptide ABC transporter ATP-binding protein	-1.12726	0.649393	1.14871	0.686557
1188849	VP1344	oligopeptide ABC transporter ATP-binding protein	1.37754	0.0739233	1.55189	0.0219071
1188850	VP1345	oligopeptide ABC transporter permease	-1.02435	0.860526	-1.21854	0.400939
1188851	VP1346	oligopeptide ABC transporter permease	-1.03279	0.89301	1.16375	0.50393
1188852	VP1347	oligopeptide ABC transporter periplasmic oligopeptide-binding protein	1.22615	0.0891439	1.16946	0.361074
1188853	VP1348	M20A family peptidase	1.02541	0.226327	1.02288	0.508172
1188854	VP1349	4-hydroxyphenylpyruvate dioxygenase	-1.28529	0.00369835	-1.31787	0.0898893
1188855	VP1350	oxidoreductase	-1.03645	0.81734	1.0322	0.860836
1188856	VP1351	hypothetical protein VP1351	-1.24544	0.0276237	-1.17888	0.222704
1188857	VP1352	glutathione S-transferase	-1.08777	0.193597	-1.11008	0.0357342
1187597	hslO	Hsp33-like chaperonin	-1.01963	0.27385	-1.03115	0.140031
1188858	VP1353	hypothetical protein VP1353	1.00253	0.941011	-1.09964	0.062418
1188859	VP1354	hypothetical protein VP1354	-1.08358	0.37649	-1.05382	0.75548
1188861	VPt045		-1.16009	0.748027	-2.27339	0.171162
1188862	VP1355	hypothetical protein VP1355	-1.16217	0.0503464	-1.03404	0.420073
1188863	VP1356	hypothetical protein VP1356	-1.03986	0.74009	-1.06062	0.630373
1188864	VP1357	hypothetical protein VP1357	-1.01649	0.92855	1.08399	0.535864
1188865	VP1358	hypothetical protein VP1358	-1.22583	0.158148	-1.13913	0.339336
1188866	VP1359	hypothetical protein VP1359	-1.17205	0.741281	-1.18292	0.664797
1188867	VP1360	hypothetical protein VP1360	-1.50994	0.0805004	-1.60213	0.305737
1187598	VP0131	hypothetical protein VP0131	-1.06982	0.235517	-1.07913	0.196135
1188868	VP1362	hypothetical protein VP1362	1.10094	0.83617	1.52495	0.411286
1188869	VP1361	ABC transport system permease	-1.25879	0.210262	-1.23689	0.130161
1188870	VP1363	ABC transporter ATP-binding protein	1.01959	0.858902	-1.04789	0.549614
1188871	VP1364	ABC transporter periplasmic substrate-binding protein	1.21256	0.106184	1.19647	0.108937
1188872	VP1365	hypothetical protein VP1365	1.21038	0.00233155	1.27625	0.00317096
1188873	VP1366	pyridoxine kinase	1.01733	0.869415	1.00928	0.962525
1188874	VP1367	LysR family transcriptional regulator	-1.0023	0.935056	-1.04604	0.54627
1188875	VP1368	hypothetical protein VP1368	-1.11265	0.0635088	1.00448	0.96327
1188876	VP1369	hypothetical protein VP1369	1.0725	0.208181	-1.08544	0.257879
1188877	VP1370	hypothetical protein VP1370	-1.01867	0.94473	-1.18512	0.692328
1187599	VP0132	general secretion pathway protein C	1.30862	0.000424451	1.16603	0.00132441
1188878	VP1371	phosphoglycerate mutase family protein	1.16648	0.0899381	1.13347	0.371756
1188879	VP1372	hypothetical protein VP1372	-1.05982	0.547452	-1.25453	0.0394807
1188880	VP1373	acetyltransferase	1.02369	0.725145	-1.16572	0.0890442
1188881	VP1374	transporter	-1.35188	0.00190313	-1.36381	0.00106772
1188882	VP1375	sensor histidine kinase	-1.03152	0.0506614	1.00751	0.776537
1188883	VP1376	chemotaxis protein CheY	-1.12954	0.00858994	1.06809	0.0673899
1188884	VP1377	hypothetical protein VP1377	1.09406	0.0104724	1.07511	0.0396677
1188885	VP1378	HD-GYP domain-containing protein	1.07252	0.030745	1.11677	0.00114978
1188886	VP1379	homoserine/homoserine lactone efflux protein	1.02153	0.775171	-1.09303	0.386828
1188887	VP1380	hypothetical protein VP1380	-1.18905	0.000455132	1.01454	0.583268
1187600	VP0133	general secretion pathway protein D	1.09466	0.000824248	1.14887	0.000211768
1188888	VP1381	pyruvate formate lyase activating enzyme	-1.03731	0.66215	1.08735	0.092147
1188889	VP1382	LysR family transcriptional regulator	1.19235	0.0689068	1.1477	0.149488
1188890	VP1383	hypothetical protein VP1383	1.23651	0.00250362	1.45426	0.0202122
1188892	VP1385	hypothetical protein VP1385	1.15369	0.264355	1.18282	0.311332
1188893	VP1386	hypothetical protein VP1386	1.08378	0.398015	-1.04122	0.661801
1188894	VP1387	hypothetical protein VP1387	-1.05073	0.413358	-1.03756	0.564483
1188895	VP1388	hypothetical protein VP1388	-1.03891	0.31557	1.02294	0.447007
1188896	VP1389	hypothetical protein VP1389	-1.05435	0.343044	-1.01893	0.831773
1188897	VP1390	hypothetical protein VP1390	-1.06233	0.167814	1.03166	0.588696
1187601	VP0134	general secretion pathway protein E	1.05714	0.352297	1.10898	0.104935
1188898	VP1391	transcriptional regulator	-1.08698	0.328442	-1.057	0.356746
1188899	VP1392	ClpA/B-type protease	1.01007	0.915482	-1.03588	0.733101
1188900	VP1393	BfdA protein	-1.60609	0.00206829	-1.49549	0.00882423
1188901	VP1394	VgrG protein	-1.11925	0.0471851	-1.04313	0.325055
1188902	VP1395	hypothetical protein VP1395	-1.08014	0.610007	-1.01996	0.847549
1188903	VP1396	hypothetical protein VP1396, partial	1.02364	0.64771	-1.02814	0.561197
1188904	VP1397	hypothetical protein VP1397, partial	-1.06908	0.563318	-1.07907	0.314476
1188905	VP1398	hypothetical protein VP1398	-1.21195	0.203396	-1.13072	0.378849
1188906	VP1399	hypothetical protein VP1399	-1.15288	0.198994	-1.03129	0.778415
1188907	VP1400	hypothetical protein VP1400	1.04919	0.436697	1.0375	0.739139
1187602	VP0135	general secretion pathway protein F	1.1207	0.0117013	1.13602	0.0136815
1188908	VP1401	hypothetical protein VP1401	-1.26952	0.0677402	-1.0095	0.946679
1188909	VP1402	hypothetical protein VP1402	-1.25882	0.0175907	-1.10461	0.224561
1188910	VP1403	hypothetical protein VP1403	-1.23647	0.00492357	-1.21391	0.0232141
1188911	VP1404	hypothetical protein VP1404	-1.14723	0.483234	-1.14218	0.4474
1188912	VP1405	hypothetical protein VP1405	1.06808	0.481575	1.03009	0.731899
1188913	VP1406	hypothetical protein VP1406	-1.10965	0.0227159	-1.00834	0.752385
1188914	VP1407	transcriptional regulator	1.18264	0.0283825	1.1469	0.0630973
1188915	VP1408	IcmF-like protein	1.2962	0.000854698	1.39556	0.00176265
1188916	VP1409	hypothetical protein VP1409	1.61855	0.000533648	1.55833	0.00625192
1188917	VP1410	hypothetical protein VP1410	1.43904	0.0291373	-1.09727	0.296324
1187603	VP0136	general secretion pathway protein G	-1.12061	0.00322951	-1.01146	0.660564
1188918	VP1411	hypothetical protein VP1411	1.08553	0.258449	1.06602	0.305873
1188919	VP1412	hypothetical protein VP1412	1.06561	0.56814	1.05295	0.588914
1188920	VP1413	hypothetical protein VP1413	-1.06352	0.511318	1.14754	0.00961483
1188921	VP1414	hypothetical protein VP1414	1.04621	0.681896	-1.16519	0.380382
1188922	VP1415	hypothetical protein VP1415	1.12298	0.00306598	1.08186	0.394711
1188923	VP1416	hypothetical protein VP1416	-1.02363	0.819902	1.08238	0.438732
1188924	VP1417	hypothetical protein VP1417	1.0754	0.197182	1.10005	0.360547
1188925	VP1418	hypothetical protein VP1418	-1.2348	0.0608809	-1.01979	0.904715
1188926	VP1419	hypothetical protein VP1419	-1.08786	0.238122	-1.15195	0.145042
1188927	VP1420	hypothetical protein VP1420	1.00371	0.947564	-1.06062	0.50363
1187604	VP0137	general secretion pathway protein H	1.17249	0.00773998	1.25644	0.00353759
1188928	VP1421	hypothetical protein VP1421	1.38556	0.0529175	1.10536	0.511256
1188929	VP1422	SM-20-like protein	1.51663	0.000580324	-1.2369	0.0137345
1188930	VP1423	hypothetical protein VP1423	1.03368	0.028206	-1.08119	0.0939863
1188932	VP1425	alcohol dehydrogenase	-1.13605	0.0566332	-1.23109	0.181902
1188933	VP1426	tyrosine-specific transport protein	-1.03067	0.385631	-1.04647	0.168047
1188934	VP1427	hypothetical protein VP1427	-1.39229	0.0118422	-1.33328	0.00662389
1188935	VP1428	hypothetical protein VP1428	-1.4659	0.0153008	-1.2529	0.0607733
1188936	VP1429	hypothetical protein VP1429	1.26891	0.260071	1.16204	0.643269
1188937	VP1430	hypothetical protein VP1430	1.01469	0.732	-1.06647	0.289106
1187605	VP0138	general secretion pathway protein I	1.25791	0.00726417	1.18667	0.100643
1188938	VP1431	ATP-binding protein of a transport system	-1.19302	0.00250214	-1.13145	0.100012
1188939	VP1432	ATP-binding protein of a transport system	-1.29447	0.0395165	-1.2313	0.0439717
1188941	VP1434	V10 pilin	-1.31882	0.0116167	-1.54779	0.00229788
1188942	VP1435	sodium/glutamate symporter	1.14719	0.143127	1.09341	0.636823
1188943	VP1436	hypothetical protein VP1436	-1.06202	0.0509889	-1.00274	0.907166
1188944	VP1437	hypothetical protein VP1437	1.18226	0.569432	-1.126	0.818686
1188945	VP1438	DnaK-like protein	1.03491	0.248748	1.10568	0.0448953
1188946	VP1439	DnaK-like protein	-1.04966	0.11482	-1.013	0.671545
1188947	VP1440	hypothetical protein VP1440	-1.11253	0.0347143	-1.32332	0.00159395
1187606	VP0139	general secretion pathway protein J	1.18359	0.00370433	1.21391	0.0861208
1188948	VP1441	GGDEF family protein	1.12081	0.159427	1.31951	0.0147992
1188949	VP1442	hypothetical protein VP1442	1.24779	0.0743897	1.1395	0.10081
1188950	VP1443	hypothetical protein VP1443	-1.23646	0.120448	-1.33022	0.0500363
1188951	VP1444	hypothetical protein VP1444	1.28323	0.0129109	1.43068	0.00605638
1188952	VP1445	hypothetical protein VP1445	1.26539	0.0551511	1.14294	0.333679
1188953	VP1446	hypothetical protein VP1446	1.17103	0.0230343	1.20136	0.00225886
1188954	VP1447	anaerobic dimethyl sulfoxide reductase subunit A	1.18499	0.000405403	1.28149	0.000310304
1188955	VP1448	anaerobic dimethyl sulfoxide reductase subunit B	1.19283	0.0119545	1.30416	0.000535808
1188956	VP1449	anaerobic dimethyl sulfoxide reductase subunit C	1.17672	0.0118136	1.26437	0.0022727
1188957	VP1450	component of anaerobic dehydrogenase	1.16996	0.0216365	1.37754	0.00365049
1187472	VP0016	hypothetical protein VP0016	-1.201	0.0534828	-1.21161	0.210214
1187607	VP0140	general secretion pathway protein K	1.04391	0.460669	1.0833	0.0907884
1188958	VP1451	ferredoxin-type protein NapF	1.30771	0.0169001	1.41566	0.0163627
1188959	acpD	azoreductase	-1.08882	0.159904	-1.01073	0.830658
1188960	VP1453	ATP-dependent RNA helicase HrpA	-1.07697	0.0731881	1.01469	0.594309
1188961	VP1454	hypothetical protein VP1454	-1.80268	1.09024e-05	-1.69072	1.56065e-06
1188962	VP1455	hypothetical protein VP1455	-1.07244	0.115787	-1.05649	0.317141
1188963	VP1456	BCCT family transporter	1.14952	0.0348887	1.00913	0.920405
1188964	VP1457	hypothetical protein VP1457	1.114	0.226186	-1.43867	0.00936712
1188965	VP1458	hypothetical protein VP1458	-1.09452	0.135709	-1.34353	0.00316589
1188966	VP1459	intercellular adhesion protein A	-1.65437	0.0117856	-1.93068	0.00108856
1188967	VP1461	glycosyl transferase	-1.35816	0.117404	-1.45048	0.0668198
1187608	VP0141	general secretion pathway protein L	1.12624	0.085765	1.10562	0.0907116
1188969	VP1462	polysaccharide export protein	-1.4561	0.0527593	-1.48544	0.084267
1188970	VP1463	glycosyltransferase	-1.81252	0.00662949	-1.53127	0.0487388
1188971	VP1464	ExoQ family protein	-1.72964	0.0095395	-1.63996	0.0505056
1188972	VP1465	lipopolysaccharide biosynthesis protein	-1.44139	0.00055053	-1.36197	0.00239067
1188973	VP1466	hypothetical protein VP1466	-1.29498	0.0950863	-1.52603	0.0145881
1188974	VP1467	galactosyltransferase	-1.68768	0.00848471	-1.29394	0.144727
1188975	VP1468	hexosyltransferase	-1.31458	0.292742	-1.11501	0.68509
1188976	VP1469	LuxO repressor protein	1.03344	0.794099	-1.24218	0.172031
1187609	VP0142	general secretion pathway protein M	1.12072	0.162908	1.1702	0.0372252
1188978	VP1472	phosphorelay protein	-1.35496	0.192961	-1.15233	0.546349
1188979	VP1471	hypothetical protein VP1471	-1.39287	0.0603536	-1.14965	0.565822
1188980	VP1473	capsular polysaccharide biosynthesis	-1.17177	0.241634	1.02496	0.876884
1188981	VP1474	capsule transport protein OtnA	-1.16809	0.277729	-1.10795	0.406004
1188982	VP1475	hypothetical protein VP1475	-1.3021	0.042542	-1.23971	0.00597412
1188983	VP1476	anti-sigma F factor antagonist	-1.46551	0.234025	-1.03713	0.901419
1188984	VP1477	DNA ligase	-1.17088	0.0680259	-1.08721	0.435432
1188985	VP1478	hypothetical protein VP1478	1.06873	0.585655	1.01174	0.923348
1188986	VP1479	multidrug efflux protein	1.1189	0.141591	-1.09131	0.3101
1188987	VP1480	riboflavin synthase subunit alpha	-1.05016	0.00449413	-1.10548	0.140372
1187610	VP0143	general secretion pathway protein N	1.10251	0.000721609	1.1703	0.11589
1188988	VP1481	hypothetical protein VP1481	-1.26393	0.00498424	-1.20089	0.00337828
1188989	VP1482	response regulator	-1.22575	0.000137253	-1.22554	0.000415142
1188990	VP1483	hypothetical protein VP1483	-1.27843	0.0248712	-1.08521	0.100987
1188991	VP1484	hypothetical protein VP1484	-1.0637	0.145055	-1.03518	0.636798
1188992	VP1485	lipoprotein NlpC	-1.02767	0.570309	1.01996	0.693682
1188993	VP1486	methyl-accepting chemotaxis protein	-1.00469	0.96628	-1.26792	0.137333
1188994	VP1487	MutT/nudix family protein	-1.08406	0.749094	1.20663	0.427496
1188995	VP1489	hypothetical protein VP1489	1.02196	0.880169	-1.07303	0.684924
1188996	VP1488	hypothetical protein VP1488	-1.00663	0.948293	1.03931	0.771167
1188997	VP1490	hypothetical protein VP1490	1.09801	0.592864	-1.15239	0.434795
1187611	VP0144	CysQ protein	1.23812	0.0033988	1.12907	0.0265746
1188998	VP1491	hypothetical protein VP1491	-1.20098	0.0857125	-1.23884	0.294984
1188999	VP1492	hypothetical protein VP1492	1.06009	0.331807	-1.06731	0.0699655
1189000	VP1493	hypothetical protein VP1493	1.4309	0.0114031	1.23643	0.192754
1189001	VP1494	N-acetyl-D-glucosamine kinase	-1.03219	0.349638	-1.03093	0.453939
1189002	VP1495	hypothetical protein VP1495	1.13954	0.350605	-1.061	0.727821
1189003	VP1496	bifunctional molybdopterin-guanine dinucleotide biosynthesis protein MobB/MoeA	1.00225	0.897856	1.06526	0.0363899
1189004	mobA	molybdopterin-guanine dinucleotide biosynthesis protein MobA	1.08499	0.113649	1.16674	0.0274212
1189005	VP1498	ABC transporter ATP-binding protein	-1.00033	0.988858	1.10496	0.029139
1189006	VP1499	ABC transporter permease	-1.04686	0.0672635	-1.02906	0.422152
1189007	VP1501	hypothetical protein VP1501	-1.15873	0.000957086	-1.13891	0.00924772
1187612	nudE	ADP-ribose diphosphatase NudE	1.21556	0.00363716	1.11931	0.063154
1189008	VP1500	hypothetical protein VP1500	-1.33648	0.0343017	-1.13922	0.261718
1189009	VP1502	sigma-54 dependent response regulator	1.02369	0.46774	1.01808	0.661461
1189010	VP1503	sensor histidine kinase	-1.00739	0.771963	1.06429	0.156355
1189012	VP1504	ABC transporter ATP-binding protein	1.5384	0.00228807	1.17766	0.00992449
1189013	VP1506	formate dehydrogenase accessory protein	1.04871	0.0447727	1.18451	0.00192953
1189014	VP1507	hypothetical protein VP1507	1.19219	0.743676	1.05734	0.927455
1189015	VP1508	hypothetical protein VP1508	1.01901	0.296174	1.12163	0.0156971
1189016	VP1509	hypothetical protein VP1509	1.03875	0.368033	1.14772	0.0125049
1189017	VP1510	iron-sulfur cluster-binding protein	1.04697	0.145634	1.10004	0.0198157
1187613	VP0146	DNA uptake protein	1.13314	2.50626e-06	-1.00895	0.909505
1189018	VP1511	formate dehydrogenase-specific chaperone	1.07458	0.0510461	1.13113	0.0117706
1189019	VP1512	hypothetical protein VP1512	1.15281	0.0407408	1.24347	0.0533966
1189020	VP1513	formate dehydrogenase large subunit	1.15345	0.00491788	1.2559	0.0376189
1189021	VP1514	formate dehydrogenase, iron-sulfur subunit	1.12553	0.0152601	1.21384	0.0325693
1189022	VP1515	formate dehydrogenase, cytochrome b556 subunit	1.13375	0.00981649	1.26186	0.0355289
1189023	VP1516	hypothetical protein VP1516	1.12737	0.000969093	1.22746	0.038293
1189024	VP1517	Rhs-family protein	-1.26267	0.00286748	-1.14933	0.153264
1189025	VP1518	hypothetical protein VP1518	-1.2915	0.016415	-1.1302	0.21006
1189026	VP1519	hypothetical protein VP1519	-1.02536	0.699969	1.04475	0.765432
1189027	VP1520	hypothetical protein VP1520	-1.17359	0.238525	-1.08736	0.545784
1187614	VP0147	ComF-like protein	-1.18068	0.157147	-1.27322	0.137333
1189028	VP1521	hypothetical protein VP1521	-1.02558	0.414686	1.03166	0.643268
1189029	VP1522	hypothetical protein VP1522	-1.11032	0.0559896	-1.03602	0.42944
1189030	VP1523	ammonium transporter Amt	1.13515	0.138027	1.05308	0.434926
1189031	VP1524	NAD-dependent deacetylase	-1.09452	0.231365	-1.12336	0.151554
1189032	VP1525	spermidine/putrescine ABC transporter periplasmic spermidine/putrescine-binding protein	-1.14605	0.00553296	-1.04529	0.296615
1189033	VP1526	spermidine/putrescine ABC transporter periplasmic spermidine/putrescine-binding protein	-1.02474	0.553036	-1.02411	0.596464
1189034	potC	spermidine/putrescine ABC transporter membrane protein	-1.04736	0.14278	1.03981	0.489838
1189035	potB	spermidine/putrescine ABC transporter membrane protein	-1.0734	0.40218	1.09214	0.287226
1189036	potA	putrescine/spermidine ABC transporter ATPase protein	1.29798	0.0105402	-1.00859	0.803532
1189037	VP1530	hypothetical protein VP1530	1.28046	0.00978172	-1.01404	0.81893
1187615	VP0148	BioH protein	-1.00248	0.964576	1.03912	0.52352
1189038	VP1531	Bax protein	1.15166	0.000124836	1.09638	0.122651
1189039	VP1532	hypothetical protein VP1532	1.08312	0.0720715	1.09724	0.0800643
1189040	VP1533	C32 tRNA thiolase	1.56936	0.000600358	-1.01445	0.789508
1189041	VP1534	hypothetical protein VP1534	-1.326	0.541134	1.2302	0.743648
1189042	VP1535	universal stress protein UspE	-1.10856	0.0623848	-1.11221	0.0567785
1189043	VP1536	fumarate/nitrate reduction transcriptional regulator	1.25369	0.0103449	1.28326	0.00901465
1189044	VP1537	hypothetical protein VP1537	-1.04576	0.017829	1.07606	0.0805126
1189045	VP1538	FixS-like protein	-1.15326	0.0965243	1.00002	0.999803
1189046	VP1539	cation transporter E1-E2 family ATPase	-1.1025	0.0552554	1.06056	0.260442
1189047	VP1540	hypothetical protein VP1540	1.08445	0.306216	1.10327	0.395232
1187616	VP0149	hypothetical protein VP0149	-1.401	1.14284e-05	-1.342	0.000700995
1189048	VP1541	cytochrome c oxidase subunit CcoP	-1.24655	0.00754513	-1.1228	0.0900197
1189049	VP1542	cytochrome c oxidase subunit CcoQ	-1.24169	0.0174244	-1.18485	0.283442
1189050	VP1543	cbb3-type cytochrome c oxidase subunit II	-1.26226	0.000915251	-1.2428	0.0675078
1189051	VP1544	cbb3-type cytochrome c oxidase subunit I	-1.18517	0.0128495	-1.17364	0.0759318
1189052	VP1545	hypothetical protein VP1545	1.0734	0.162744	-1.06451	0.582513
1189053	VP1546	hypothetical protein VP1546	-1.09621	0.214202	-1.04197	0.378871
1189054	VP1547	sensor histidine kinase/response regulator	-1.12454	0.0489951	1.10056	0.230682
1189055	VP1549	bacteriophage f237 ORF10	-1.03456	0.483315	-1.06675	0.424966
1187473	VP0017	hypothetical protein VP0017	-1.11912	0.649659	1.0307	0.692157
1187617	VP0150	hypothetical protein VP0150	-1.03839	0.154237	-1.01432	0.717693
1189058	VP1551	bacteriophage f237 ORF1	-1.37095	0.154421	-1.31177	0.261681
1189059	VP1552	bacteriophage f237 ORF2	-1.40736	0.374901	1.19749	0.566143
1189060	VP1553	bacteriophage f237 ORF3	-2.12256	0.180846	1.06731	0.815355
1189061	VP1554	bacteriophage f237 ORF4	-1.57704	0.0151759	-1.61117	0.0778226
1189062	VP1555	hypothetical protein VP1555	1.10094	0.528491	-1.0742	0.728217
1189063	VP1556	bacteriophage f237 ORF5	1.03912	0.871417	1.25208	0.316848
1189064	VP1557	bacteriophage f237 ORF6	-1.20475	0.436506	-1.12134	0.798381
1189065	VP1558	bacteriophage f237 ORF7	-1.50526	0.143409	-1.31484	0.204131
1189067	VP1560	hypothetical protein VP1560	1.37759	0.647932	-1.11086	0.867973
1187618	VP0151	hypothetical protein VP0151	1.30863	6.86106e-05	1.37833	5.01641e-05
1189068	VP1561	bacteriophage f237 ORF8	-1.12957	0.152912	-1.03311	0.743155
1189069	VP1562	bacteriophage f237 ORF9	1.02107	0.702658	-1.09571	0.080067
1189070	VP1563	hypothetical protein VP1563	1.07221	0.326422	1.12316	0.167767
1189071	VP1564	hypothetical protein VP1564	-1.09521	0.175987	-1.02456	0.72509
1189072	VP1565	hypothetical protein VP1565	-1.78453	0.323603	1.13311	0.787942
1189073	VP1566	structural protein P5	1.00553	0.976971	-1.0691	0.876984
1189074	VP1567	hypothetical protein VP1567	1.13122	0.61196	1.6205	0.0760113
1189075	VP1568	hypothetical protein VP1568	1.30297	0.403768	-1.35129	0.636873
1187619	greB	transcription elongation factor GreB	1.19056	0.00126434	1.16072	0.00207681
1189082	VP1575	major phage capsid protein	-1.01613	0.966614	-1.3584	0.477791
1189084	VP1577	hypothetical protein VP1577	1.44666	0.235566	1.68682	0.119577
1189085	VP1578	hypothetical protein VP1578	1.04195	0.870503	1.0902	0.724167
1189086	VP1579	hypothetical protein VP1579	-1.30489	0.344944	-1.0385	0.868963
1189087	VP1580	hypothetical protein VP1580	-1.29644	0.566593	-1.15433	0.74373
1187620	VP0153	hypothetical protein VP0153	1.13737	0.0561051	1.1902	0.0505487
1189090	VP1583	phage replication initiation protein	-1.38702	0.00993863	-1.1027	0.483152
1189091	VP1584	hypothetical protein VP1584	1.29321	0.0589911	-1.16142	0.452618
1189092	VP1585	hypothetical protein VP1585	-1.41906	0.147196	-1.3046	0.00840759
1189093	VP1586	hypothetical protein VP1586	1.02272	0.829566	-1.02937	0.86949
1189094	VP1587	hypothetical protein VP1587	1.46838	0.0303462	-1.03096	0.851998
1189095	VP1588	hypothetical protein VP1588	-1.10494	0.22669	-1.05838	0.366148
1189096	VP1589	hypothetical protein VP1589	-1.05937	0.147444	1.04932	0.146241
1189097	VP1590	ATP-dependent protease LA-like protein	1.03459	0.351646	1.02687	0.60145
1187621	ompR	osmolarity response regulator	-1.02539	0.423117	-1.02587	0.540471
1189098	VP1592	hypothetical protein VP1592	-1.01744	0.856145	1.02796	0.81459
1189099	VP1591	3-hydroxydecanoyl-ACP dehydratase	1.03712	0.300153	-1.0598	0.232191
1189100	VP1593	ribosome modulation factor	1.18233	0.000764809	1.23312	0.012547
1189101	VP1594	hypothetical protein VP1594	1.09889	0.00307571	1.15913	0.0130315
1189102	VP1595	ABC transporter ATPase	-1.07408	0.0299214	-1.01787	0.604754
1189103	VP1596	hypothetical protein VP1596	-1.07483	0.295579	-1.043	0.660481
1189104	rlmL	23S rRNA m(2)G2445 methyltransferase	-1.06464	0.0300322	1.01826	0.5862
1189106	VP1599	hypothetical protein VP1599	-1.19988	0.0129846	-1.42816	4.33807e-07
1189107	VP1601	dihydroorotate dehydrogenase 2	-1.19693	0.000494259	-1.14288	0.0295788
1187622	envZ	osmolarity sensor protein	1.00908	0.796655	1.0409	0.295292
1189109	VP1602	NAD-glutamate dehydrogenase	-1.001	0.97578	1.05435	0.361816
1189110	VP1603	hypothetical protein VP1603	-1.19487	0.235145	-1.34946	0.141045
1189111	pepN	aminopeptidase N	1.00278	0.927836	1.01872	0.59029
1189112	VP1605	hypothetical protein VP1605	1.11829	0.545462	-1.10262	0.488664
1189113	VP1606	carboxy-terminal protease	1.08601	2.8885e-06	1.21729	0.00544327
1189114	VP1607	solute/DNA competence effector	1.16312	0.0198824	1.08603	0.0471577
1189115	VP1608	hypothetical protein VP1608	1.12469	0.176081	-1.06458	0.429748
1189116	VP1609	ABC transporter ATP-binding protein	1.20309	0.0473142	1.09385	0.19473
1189117	VP1610	PqiA family protein	1.25337	0.0296297	1.2471	0.0344185
1187623	VP0156	xanthine/uracil permease family protein	1.74167	0.00190599	-1.05201	0.43997
1189118	VP1611	hypothetical protein VP1611	-1.01813	0.340981	1.083	0.0267665
1189119	yebU	rRNA (cytosine-C(5)-)-methyltransferase RsmF	1.19976	0.0332048	-1.03894	0.422642
1189120	VP1613	hypothetical protein VP1613	1.04431	0.163968	1.05469	0.133938
1189121	VP1614	hypothetical protein VP1614	1.27831	0.00302826	1.27164	0.00928899
1189122	VP1615	hypothetical protein VP1615	1.31997	0.27393	-1.12887	0.67046
1189123	VP1616	phospho-2-dehydro-3-deoxyheptonate aldolase	1.2046	0.000126729	1.13436	0.00375428
1189124	VP1617	nucleotide-binding protein	1.10833	0.0317502	1.03846	0.0979938
1189125	VP1618	hypothetical protein VP1618	1.03412	0.843351	-1.03953	0.844352
1189126	VP1619	uroporphyrin-III C-methyltransferase	1.09982	0.0129513	1.06416	0.135951
1189127	VP1620	amino acid ABC transporter periplasmic amino acid-binding protein	-1.13187	0.278954	-1.286	0.284226
1187624	VP0157	ATP-dependent DNA helicase RecG	-1.05513	0.127452	-1.02875	0.637943
1189128	VP1621	amino acid ABC transporter permease	-1.23831	0.0102277	-1.63942	0.000691243
1189129	VP1622	amino acid ABC transporter permease	1.01273	0.898697	1.00968	0.958046
1189130	VP1623	amino acid ABC transporter ATP-binding protein	-1.11756	0.211583	-1.22573	0.241158
1189131	VP1624	TEGT family carrier/transport protein	-1.13299	0.0283149	-1.10801	0.129989
1189132	VP1625	hypothetical protein VP1625	-1.08237	0.174123	-1.26494	0.0074252
1189133	VP1626	sulfite reductase, gamma subunit-like protein	1.00226	0.91341	1.03192	0.306
1189134	VP1627	acylphosphatase	-1.24501	0.0109361	-1.09783	0.221342
1189135	VP1628	methyl-accepting chemotaxis protein	1.11662	0.0272696	1.1356	0.021803
1189136	VP1629	SAM-dependent methyltransferase	1.52399	0.000453529	1.19142	0.0819267
1189137	VP1630	calcium-binding outer membrane-like protein	-1.04136	0.182235	-1.02404	0.433111
1187625	VP0158	tRNA guanosine-2\'-O-methyltransferase	1.01788	0.90756	1.18788	0.284827
1189138	VP1631	agglutination protein	1.00067	0.994268	-1.10477	0.0773077
1189139	VP1632	outer membrane protein	1.17736	0.00834708	1.19862	0.120366
1189140	VP1633	RTX toxin	-1.27149	0.000554295	-1.21048	0.023963
1189141	VP1634	agglutination protein	-1.59532	0.000457913	-1.58592	0.00176951
1189142	VP1635	outer membrane protein	-1.7843	0.000132261	-1.49434	0.00131849
1189143	VP1636	hypothetical protein VP1636	1.07268	0.186758	1.15492	0.0867103
1189144	VP1637	GGDEF family protein	1.05958	0.255099	1.03983	0.245075
1189145	VP1638	queuosine biosynthesis protein QueC	-1.05492	0.32716	-1.02578	0.37425
1189146	VP1639	hypothetical protein VP1639	1.21803	0.112974	-1.02129	0.727136
1189147	VP1640	hypothetical protein VP1640	-1.05969	0.143025	-1.03017	0.43884
1187626	VP0159	bifunctional (p)ppGpp synthetase II/ guanosine-3\',5\'-bis pyrophosphate 3\'-pyrophosphohydrolase	1.07992	0.0635394	1.15706	0.00443356
1189148	VP1641	MutT/nudix family protein	1.04232	0.532291	-1.04873	0.672776
1189149	VP1642	trypsin	1.04402	0.557844	1.14331	0.378539
1189150	VP1643	acetyltransferase	1.19864	0.0730493	1.05792	0.483977
1189151	VP1644	PrpE protein	1.04333	0.503266	-1.05961	0.519352
1189152	VP1645	hypothetical protein VP1645	-1.04845	0.674018	1.06777	0.525321
1189153	VP1646	aconitate hydratase	1.07601	0.0891908	1.02143	0.594783
1189154	VP1647	methylcitrate synthase	-1.03506	0.400611	-1.06459	0.0080097
1189155	prpB	2-methylisocitrate lyase	1.19249	0.0910583	1.06192	0.543283
1189156	VP1649	GntR family transcriptional regulator	1.03436	0.342869	1.05763	0.465834
1189157	VP1650	hypothetical protein VP1650	-1.09159	0.0910113	1.00561	0.922993
1187474	VP0018	16 kDa heat shock protein A	-1.44254	0.0321784	-1.46597	0.0123066
1187627	rpoZ	DNA-directed RNA polymerase subunit omega	1.04202	0.221039	1.04434	0.285817
1189158	VP1651	tricarboxylic transport TctC	1.40103	0.177664	-1.04002	0.894553
1189159	VP1652	tricarboxylic transport TctB	-1.07022	0.600393	-1.12846	0.436961
1189160	VP1653	tricarboxylic transport TctA	1.05571	0.600734	1.02128	0.721176
1189161	VP1654	hypothetical protein VP1654	-1.16073	0.486904	-1.01353	0.821216
1189162	VP1655	immunogenic protein	-1.22591	0.127983	-1.38227	0.102844
1189163	VP1656	translocator protein PopD	-1.93369	3.54148e-05	-2.00637	0.000131974
1189164	VP1657	translocator protein PopB	-1.93976	1.46947e-05	-1.9492	3.87807e-05
1189165	VP1658	low calcium response locus protein H	-1.82765	9.38755e-05	-1.89117	0.000175478
1189166	VP1659	hypothetical protein VP1659	-1.82767	7.47902e-05	-1.88424	4.0519e-05
1189167	VP1660	type III secretion regulator	-1.84786	0.000569902	-1.70629	0.000457288
1187628	gmk	guanylate kinase	1.66202	0.00341334	1.00716	0.944144
1189168	VP1661	LcrR	-1.72049	0.00460052	-1.69441	0.000856916
1189169	VP1662	low calcium response protein	-1.61146	0.00082731	-1.47541	0.00159073
1189170	VP1663	YscY	-1.50297	0.0157807	-1.44314	0.00738922
1189171	VP1664	type III secretion protein	-1.79037	4.16743e-05	-1.6358	0.00048609
1189172	VP1665	type III secretion protein	-1.94746	2.69013e-05	-1.78784	0.00485174
1189173	VP1666	hypothetical protein VP1666	-1.91814	1.11742e-05	-1.82431	4.81374e-05
1189174	VP1667	outer membrane protein PopN	-1.96537	2.37954e-05	-1.91915	0.000117437
1189175	VP1668	type III secretion system ATPase	-1.71897	0.000551226	-1.73346	0.00353768
1189176	VP1669	type III secretion protein YscO	-1.88893	0.000845195	-1.71988	0.00238626
1189177	VP1670	translocation protein in type III secretion	-1.75849	0.000375662	-1.66501	0.00164147
1187629	VP0162	hypothetical protein VP0162	-1.07337	0.197458	-1.11689	0.0462841
1189178	VP1671	type III secretion system protein	-1.79773	6.51272e-05	-1.76892	0.000327986
1189179	VP1672	type III secretion system protein	-1.63504	0.00152535	-1.64922	0.0022224
1189180	VP1673	translocation protein in type III secretion	-1.68047	0.00754911	-1.66724	0.00229527
1189181	VP1674	translocation protein in type III secretion	-1.39176	0.0027165	-1.32076	0.00195353
1189182	VP1675	translocation protein in type III secretion	-1.58326	0.00474506	-1.40644	0.00502419
1189183	VP1676	transcriptional regulator	1.24561	0.0362817	1.19633	0.0608741
1189184	VP1677	hypothetical protein VP1677	1.12292	0.174686	1.22721	0.00772661
1189185	VP1678	dienelactone hydrolase	1.19295	0.0173664	1.15881	0.0308188
1189186	VP1679	hypothetical protein VP1679	-1.41468	0.0285625	-1.38385	0.117907
1189187	VP1680	hypothetical protein VP1680	-1.90126	9.20827e-05	-2.08497	0.000153939
1187630	VP0163	TonB2 protein	-1.09454	0.0859938	-1.10144	0.1491
1189188	VP1682	hypothetical protein VP1682	-1.80546	9.59899e-05	-1.90406	0.000216848
1189190	VP1683	hypothetical protein VP1683	-1.66736	0.00049592	-1.72488	0.000631484
1189191	VP1684	hypothetical protein VP1684	-1.54983	0.000468911	-1.48192	0.007698
1189192	VP1685	hypothetical protein VP1685	-1.50744	0.00183262	-1.49605	0.119282
1189193	VP1686	effector protein	-2.02048	2.46957e-05	-2.0567	0.000185585
1189194	VP1687	type III chaperone	-1.91246	0.000162932	-1.99991	5.50763e-05
1189195	VP1688	type III secretion system protein	-1.51246	0.000262888	-1.77912	0.000783123
1189196	VP1689	type III secretion protein	-1.67683	9.63427e-05	-1.74222	3.35324e-05
1189197	VP1690	type III secretion lipoprotein	-1.63849	0.000186186	-1.78288	0.000211701
1187631	VP0164	TonB system transport protein ExbD2	-1.26403	0.0247237	-1.12755	0.397718
1189198	VP1691	type III export protein	-1.55398	0.00339203	-1.87511	0.000833915
1189199	VP1692	type III export protein	-1.68956	0.000341604	-1.83196	0.000603015
1189200	VP1693	type III secretion protein	-1.90417	0.000207531	-2.02634	0.000958087
1189201	VP1694	type III export protein YscF	-1.89828	0.000142213	-1.99005	0.00013813
1189202	VP1695	type III export protein PscD	-1.69839	0.000216503	-1.83253	0.000225304
1189203	VP1696	type III secretion protein YscC	-1.66257	0.000230481	-1.78967	0.00131135
1189204	VP1697	type III export apparatus protein NosA	-1.51787	0.00207805	-1.58204	0.0149689
1189205	VP1698	hypothetical protein VP1698	-1.68	0.000237487	-1.69985	0.000268932
1189206	VP1699	transcriptional regulator ExsA	-1.17378	0.0212193	-1.47263	0.0170572
1189207	VP1700	lipoprotein VirG	-1.22444	0.156389	-1.36398	0.05655
1187632	VP0165	TonB system transport protein ExbB2	-1.34432	0.129193	-1.12653	0.608463
1189208	VP1701	exoenzyme S synthesis protein C	-1.82106	0.000188511	-2.06535	0.000276053
1189209	VP1702	hypothetical protein VP1702	-1.73748	0.0020437	-2.02191	0.00154504
1189210	VP1703	aldehyde dehydrogenase	-1.37341	0.0317331	-1.52127	0.00712151
1189211	VP1704	sigma-54 dependent transcriptional regulator	1.04592	0.517842	1.0706	0.236517
1189212	VP1705	hypothetical protein VP1705	-1.33358	0.0415407	-1.23255	0.0860065
1189213	VP1706	hypothetical protein VP1706	-1.77089	0.000547672	-1.27717	0.00814386
1189214	VP1707	hypothetical protein VP1707	-1.16177	0.373862	-1.19779	0.353351
1189215	VP1708	6-phosphogluconate dehydrogenase	-1.31294	0.00190883	-1.15676	0.050266
1189216	VP1709	6-phosphogluconolactonase	-1.14759	0.0178774	1.00226	0.968582
1189217	VP1710	glucose-6-phosphate 1-dehydrogenase	-1.05107	0.256017	-1.08298	0.0122406
1187633	VP0166	TolR	-1.16309	0.133751	-1.02614	0.732064
1189218	VP1711	response regulator	-1.01461	0.798552	-1.09598	0.292738
1189219	VP1712	sensor kinase CitA	1.1668	0.220938	-1.01209	0.933467
1189220	VP1713	hypothetical protein VP1713	-1.07059	0.134818	-1.15158	0.0376345
1189221	VP1714	hypothetical protein VP1714	-1.26892	0.000305458	-1.12499	0.120185
1189222	VP1716	hypothetical protein VP1716	-2.28636	0.0159765	1.67969	0.000500579
1189223	VP1715	hypothetical protein VP1715	-1.46247	0.000772236	-1.17447	0.0441595
1189224	VP1717	hypothetical protein VP1717	-1.31145	0.00159663	-1.26373	0.000430757
1189225	VP1718	cytochrome c551 peroxidase	1.08659	0.382857	-1.02548	0.830324
1189226	VP1719	aspartate kinase	-1.1044	0.388849	-1.14203	0.284178
1189227	ectC	L-ectoine synthase	1.11154	0.457664	1.10096	0.616356
1187634	VP0167	hypothetical protein VP0167	1.08969	0.145402	-1.04151	0.628916
1189228	VP1721	diaminobutyrate--2-oxoglutarate aminotransferase	-1.25622	0.131417	-1.24025	0.390899
1189229	VP1722	L-2,4-diaminobutyric acid acetyltransferase	-1.01015	0.974325	-1.00088	0.995032
1189230	VP1723	BCCT family transporter	-1.04288	0.230329	-1.08948	0.0989801
1189231	VP1724	DNA polymerase III subunit epsilon	1.07813	0.0692467	1.06946	0.381955
1189232	VP1725	hypothetical protein VP1725	1.02071	0.564976	1.00921	0.755146
1189233	VP1726	glycine/betaine/proline ABC transporter	-1.24714	0.0292518	-1.23693	0.0116
1189234	VP1727	glycine betaine/L-proline transport system permease	-1.1692	0.496006	1.04638	0.801477
1189235	proX	glycine betaine transporter periplasmic subunit	-1.23092	0.14091	-1.04093	0.846243
1189236	VP1729	thermostable hemolysin delta-VPH	1.12189	0.58643	1.16435	0.698701
1189237	VP1730	long-chain-fatty-acid-CoA ligase	1.12251	0.451551	1.2751	0.154919
1187635	VP0168	hypothetical protein VP0168	1.04396	0.208992	-1.11986	0.1942
1189238	VP1731	hypothetical protein VP1731	-1.27599	0.18592	-1.16217	0.289697
1189239	VP1732	short chain dehydrogenase	-1.23	0.412464	-1.39895	0.140417
1189240	VP1733	hypothetical protein VP1733	-1.20797	0.107066	-1.15689	0.398046
1189241	VP1734	DNA-binding response regulator	-1.22234	0.0216819	-1.20326	0.105693
1189242	VP1735	two-component sensor	-1.02281	0.794815	1.17973	0.156839
1189243	VP1736	hypothetical protein VP1736	1.17642	0.00736852	1.16964	0.00175059
1189244	VP1737	hypothetical protein VP1737	1.50206	0.147898	-1.32504	0.555411
1189245	VP1738	hypothetical protein VP1738	-1.03536	0.433215	-1.07459	0.517505
1189246	VP1739	hypothetical protein VP1739	1.15304	0.00808355	1.19239	0.00588038
1189247	VP1740	hypothetical protein VP1740	1.06289	0.550555	1.21253	0.147982
1187636	VP0169	hypothetical protein VP0169	-1.37909	0.648794	1.36316	0.603318
1189248	VP1741	sodium/alanine symporter	1.27818	0.0148191	1.01213	0.79447
1189249	VP1742	hypothetical protein VP1742	-1.10779	0.0993699	-1.08792	0.345733
1189250	VP1743	hypothetical protein VP1743	-1.10239	0.139697	-1.01037	0.878143
1189251	VP1744	thermostable carboxypeptidase 1	-1.04332	0.170983	-1.13007	0.0232993
1189252	VP1745	lipid A biosynthesis lauroyl acyltransferase	1.22765	0.167205	1.10417	0.452256
1189254	VP1747	amino acid transporter	1.13987	0.0260284	1.08647	0.0238016
1189255	VP1748	hypothetical protein VP1748	-1.49134	0.00692327	-1.97132	0.00207933
1189256	VP1749	hypothetical protein VP1749	-1.68964	0.00537363	-1.47313	0.141101
1187475	avtA	valine--pyruvate transaminase	1.15471	0.0253951	-1.00097	0.97827
1187637	VP0170	transmembrane ABC transporter protein	1.03803	0.563749	-1.30778	0.0101189
1189258	VP1751	homoserine O-succinyltransferase	-1.0506	0.398948	-1.1192	0.0504449
1189259	VP1752	fimbrial biogenesis and twitching motility protein	1.04033	0.811868	-1.20568	0.127808
1189260	VP1753	alkylphosphonate ABC transporter	1.01194	0.905865	1.00642	0.955101
1189261	VP1754	hypothetical protein VP1754	-1.07147	0.130861	-1.01411	0.849545
1189262	VP1755	histidine kinase	-1.04585	0.615681	-1.08217	0.464426
1189263	VP1756	hypothetical protein VP1756	-1.02162	0.865709	1.22869	0.306536
1189264	VP1757	hypothetical protein VP1757	1.02109	0.776162	1.09421	0.392804
1189265	VP1758	galactoside O-acetyltransferase, partial	-1.03689	0.38491	1.0239	0.80896
1189266	VP1759	hypothetical protein VP1759	-1.12506	0.124757	1.00219	0.98294
1189267	VP1760	adenylate cyclase	1.16541	0.101484	1.15541	0.0669131
1187638	VP0171	peptide ABC transporter permease	-1.04223	0.619712	-1.04177	0.630183
1189268	VP1761	PRS2 protein	1.22438	0.100519	1.16456	0.14985
1189269	VP1762	hypothetical protein VP1762	-1.06946	0.26445	1.02044	0.700793
1189270	VP1763	MarR family transcriptional regulator	1.03772	0.430075	1.12324	0.0420232
1189271	VP1764	transmembrane protein	-1.04339	0.631515	-1.06233	0.516819
1189272	VP1765	hypothetical protein VP1765	-1.36036	0.00182355	-1.67403	7.36087e-05
1189273	VP1766	alanyl-tRNA synthetase	-1.05862	0.0760456	-1.20624	0.0114516
1189274	VP1767	hypothetical protein VP1767	1.07063	0.01207	1.05016	0.443856
1189275	VP1768	hypothetical protein VP1768	-1.03444	0.568912	1.0152	0.775497
1189277	VP1770	manganese-dependent inorganic pyrophosphatase	1.22078	0.00493532	1.07237	0.0992489
1187639	VP0172	binding protein component of ABC transporter	-1.04637	0.25952	-1.0981	0.064122
1189278	VP1771	4-aminobutyrate aminotransferase	-1.23272	0.00311121	-1.1982	0.00727316
1189279	VP1772	succinate-semialdehyde dehydrogenase	-1.3976	0.0557957	-1.24484	0.153806
1189280	VP1773	hypothetical protein VP1773	1.04159	0.845568	1.2068	0.161855
1189281	VP1774	carbon-nitrogen hydrolase	1.06875	0.744528	1.08806	0.711513
1189282	VP1775	oxidoreductase	-1.01565	0.927941	-1.02494	0.845653
1189283	VP1776	aldehyde dehydrogenase	1.13647	0.722886	-1.02416	0.963796
1189284	VP1777	aldehyde dehydrogenase	1.18196	0.12799	1.33118	0.0267884
1189285	VP1778	DNA-binding transcriptional repressor PuuR	1.22743	0.168827	1.16772	0.196712
1189286	VP1779	glutamine amidotransferase	1.15104	0.729433	-1.00593	0.992996
1187640	VP0173	oligopeptide ABC transporter ATP-binding protein	-1.06124	0.370978	-1.13335	0.115262
1189288	VP1781	glutamine synthetase	1.2916	0.209987	1.34903	0.3556
1189289	VP1782	hypothetical protein VP1782	-1.00621	0.963992	-1.4049	0.0185259
1189290	VP1783	hypothetical protein VP1783	-1.18207	0.0526216	-1.31546	0.0107295
1189291	VP1784	hypothetical protein VP1784	-1.21234	0.0508087	-1.03762	0.81584
1189292	VP1785	hypothetical protein VP1785	2.12588	0.339524	1.53934	0.620942
1189293	VP1786	hypothetical protein VP1786	-1.20858	0.0709628	-1.22466	0.223905
1189294	VP1787	transposase	1.30599	0.13243	1.06079	0.838188
1189295	VP1788	transposase	1.10638	0.59747	-1.07444	0.841715
1189297	VP1790	hypothetical protein VP1790	1.04643	0.820126	-1.08864	0.672953
1187641	VP0174	oligopeptide ABC transporter ATP-binding protein	-1.14467	0.0556394	-1.08504	0.201543
1189298	VP1791	hypothetical protein VP1791	-1.10873	0.575542	-1.12524	0.610917
1189299	VP1792	hypothetical protein VP1792	1.02146	0.829333	1.01774	0.896228
1189300	VP1793	hypothetical protein VP1793	2.37641	0.0592429	3.241	0.0100329
1189301	VP1794	hypothetical protein VP1794	-1.15709	0.032958	-1.12258	0.0404386
1189303	VP1796	hypothetical protein VP1796	-1.01866	0.780078	-1.25611	0.0605253
1189304	VP1797	hypothetical protein VP1797	-1.34623	0.00344676	-1.54596	0.00410649
1189305	VP1798	hypothetical protein VP1798	-1.26606	0.0330142	-1.29915	0.291307
1189306	VP1799	hypothetical protein VP1799	-1.17536	0.775641	-1.08375	0.920631
1189307	VP1800	hypothetical protein VP1800	1.28766	0.552918	-1.32949	0.557415
1187642	VP0175	hypothetical protein VP0175	1.20322	0.0123367	1.00902	0.896992
1189308	VP1801	hypothetical protein VP1801	1.25757	0.0561015	1.29189	0.154975
1189309	VP1802	hypothetical protein VP1802	-1.07644	0.271195	-1.08897	0.245343
1189311	VP1804	hypothetical protein VP1804	-1.39855	0.00992687	-1.66061	0.0328894
1189312	VP1805	hypothetical protein VP1805	-1.28269	0.0293861	-1.24869	0.0881175
1189313	VP1806	hypothetical protein VP1806	1.13824	0.311859	1.09001	0.571037
1189314	VP1807	hypothetical protein VP1807	-1.24989	0.0709937	-1.21668	0.181738
1189315	VP1808	hypothetical protein VP1808	-1.10034	0.338569	-1.16603	0.253431
1189316	VP1809	hypothetical protein VP1809	1.35262	0.335481	1.15343	0.702818
1189317	VP1810	hypothetical protein VP1810	-1.04433	0.82995	-1.10408	0.594641
1187643	VP0176	hypothetical protein VP0176	1.04932	0.104894	1.09511	0.0724167
1189318	VP1811	hypothetical protein VP1811	1.16619	0.251994	1.00365	0.987852
1189319	VP1812	hypothetical protein VP1812	-1.21234	0.0140482	-1.13009	0.0114348
1189320	VP1813	hypothetical protein VP1813	-1.14916	0.160052	-1.09303	0.555544
1189321	VP1814	hypothetical protein VP1814	-1.05834	0.710557	-1.12566	0.0517419
1189322	VP1815	hypothetical protein VP1815	-1.15633	0.561508	-1.10484	0.780089
1189324	VP1817	hypothetical protein VP1817	-1.09047	0.406929	-1.08784	0.293732
1189325	VP1818	hypothetical protein VP1818	1.30174	0.195122	-1.29926	0.137498
1189326	VP1819	hypothetical protein VP1819	-1.11652	0.2767	-1.06504	0.739896
1189327	VP1820	hypothetical protein VP1820	-1.05026	0.650758	-1.12136	0.400614
1187644	rph	ribonuclease PH	1.30121	0.0077005	-1.08379	0.243014
1189328	VP1821	YefM protein	-1.0858	0.0521414	-1.03901	0.568398
1189330	VP1823	hypothetical protein VP1823	-1.15009	0.210859	-1.34483	0.0827079
1189331	VP1824	hypothetical protein VP1824	-2.08365	0.0792684	-1.46729	0.178377
1189332	VP1825	hypothetical protein VP1825	-1.33309	0.0113045	-1.28237	0.105714
1189333	VP1826	hypothetical protein VP1826	-1.5808	0.0128286	-1.26555	0.0801616
1189334	VP1827	spermine/spermidine acetyltransferase BltD	-1.1675	0.334826	-1.12494	0.397989
1189335	VP1828	PnuC protein	1.03381	0.739484	-1.26914	0.199808
1189336	VP1829	RelB protein/Vco27A protein	-1.08223	0.593863	-1.19356	0.28763
1189337	VP1830	hypothetical protein VP1830	-1.25434	0.142269	-1.33279	0.210322
1187645	pyrE	orotate phosphoribosyltransferase	1.32241	0.0010933	1.19707	0.00065238
1189338	VP1831	hypothetical protein VP1831	1.13037	0.536214	-1.39408	0.172776
1189339	VP1832	hypothetical protein VP1832	1.03475	0.656595	-1.13425	0.173757
1189341	VP1834	hypothetical protein VP1834	-1.25357	0.485802	-1.69962	0.441553
1189342	VP1835	hypothetical protein VP1835	-1.41931	0.126416	-1.04561	0.592617
1189346	VP1839	hypothetical protein VP1839	-1.01806	0.899792	-1.05636	0.699698
1189347	VP1840	hypothetical protein VP1840	-1.04838	0.757583	-1.01128	0.941245
1187646	VP0179	lipid A biosynthesis lauroyl acyltransferase	1.04087	0.32936	1.0155	0.505129
1189348	VP1841	hypothetical protein VP1841	1.14631	0.198449	1.02603	0.829006
1189349	VP1842	RelB protein	-1.03075	0.556865	-1.10269	0.17838
1189350	VP1843	hypothetical protein VP1843	1.02509	0.711883	-1.13045	0.185241
1189351	VP1844	hypothetical protein VP1844, partial	1.26226	0.280808	1.15438	0.494854
1189352	VP1845	hypothetical protein VP1845	-1.03868	0.57181	-1.03356	0.816289
1189354	VP1847	hypothetical protein VP1847	1.00774	0.918702	-1.16752	0.198751
1189355	VP1848	hypothetical protein VP1848	-1.04679	0.361792	-1.12878	0.146001
1189356	VP1849	hypothetical protein VP1849	1.33606	0.0648802	-1.05106	0.814031
1189357	VP1850	acetyltransferase	1.23503	0.0794528	1.01175	0.900135
1187476	malS	periplasmic alpha-amylase	1.04816	0.32658	1.08229	0.11831
1187647	slmA	nucleoid occlusion protein	1.04005	0.461944	-1.10265	0.126638
1189358	VP1851	hypothetical protein VP1851	1.03345	0.582935	-1.03845	0.633575
1189359	VP1852	hypothetical protein VP1852	1.09383	0.4893	1.07567	0.533084
1189360	VP1853	hypothetical protein VP1853	-1.17436	0.0570705	-1.0689	0.49991
1189361	VP1854	hypothetical protein VP1854	-1.0125	0.843804	1.00944	0.889229
1189362	VP1855	hypothetical protein VP1855	-1.02572	0.732826	1.02212	0.776527
1189363	VP1856	hypothetical protein VP1856	-1.16248	0.0883329	1.02973	0.884252
1189364	VP1857	hypothetical protein VP1857	-1.25299	0.577549	-1.00237	0.996812
1189365	VP1858	hypothetical protein VP1858	-1.20475	0.619154	1.02063	0.94659
1189366	VP1859	hypothetical protein VP1859	-1.08348	0.780049	-1.08801	0.609157
1187648	VP0181	bifunctional phosphopantothenoylcysteine decarboxylase/phosphopantothenate synthase	-1.12843	0.0246593	-1.06596	0.214452
1189368	VP1861	hypothetical protein VP1861	-1.15143	0.00557816	-1.1524	0.0271239
1189369	VP1862	threonine efflux protein	-1.04928	0.532843	-1.11287	0.222952
1189370	VP1864	hypothetical protein VP1864	1.0035	0.947534	-1.09014	0.277107
1189371	VP1863	hypothetical protein VP1863	1.26887	0.241853	1.02361	0.81453
1189372	VP1865	site-specific recombinase IntIA	-1.10794	0.126463	-1.01593	0.658185
1189373	VP1866	hypothetical protein VP1866	1.09729	0.0793087	1.06749	0.18996
1189374	VP1867	hypothetical protein VP1867	-1.01171	0.749544	-1.1798	0.00900426
1189375	VP1868	ribosomal-protein-alanine acetyltransferase	-1.00298	0.918348	-1.08472	0.0270156
1189376	VP1869	transcriptional regulator TyrR	-1.0359	0.159781	-1.08577	0.0935167
1189377	VP1870	hypothetical protein VP1870	-1.18977	0.00108373	-1.07418	0.00650514
1187649	VP0182	hypothetical protein VP0182	-1.67759	0.251115	-1.57101	0.334542
1189378	VP1871	hypothetical protein VP1871	-1.19943	4.65689e-05	-1.10136	0.00500553
1189379	VP1872	hypothetical protein VP1872	1.01714	0.731301	1.034	0.772254
1189380	VP1873	fumarate hydratase, class I	-1.14418	5.43323e-05	-1.09849	0.0417442
1189381	VP1874	hypothetical protein VP1874	-1.08474	0.604611	-1.01236	0.956601
1189382	VP1875	para-aminobenzoate synthase component I	1.05337	0.288748	-1.00996	0.851168
1189383	VP1876	hypothetical protein VP1876	1.04342	0.67322	1.08886	0.556353
1189384	VP1877	guanylate cyclase-like protein	-1.23644	0.076381	-1.2257	0.0459714
1189385	VP1878	MutT/nudix family protein	-1.13886	0.00140566	-1.06492	0.299016
1189386	VP1879	serine transporter	1.34682	0.00271756	1.38867	0.00180822
1189387	VP1880	L-serine dehydratase 1	1.09535	0.00310054	1.1255	0.00133925
1187650	VP0183	methyl-accepting chemotaxis protein	1.01716	0.636725	1.02713	0.420194
1189388	VP1881	hypothetical protein VP1881	1.51533	0.00215416	1.3172	0.0187552
1189389	VP1882	hypothetical protein VP1882	1.09506	0.236671	1.02846	0.763544
1189390	VP1883	6-pyruvoyl tetrahydrobiopterin synthase	1.16944	0.00946961	1.07241	0.136897
1189391	VP1884	hypothetical protein VP1884	-1.11545	0.40672	1.31323	0.345734
1189392	VP1885	hypothetical protein VP1885	1.28353	0.238166	-1.59628	0.114817
1189393	VP1886	hypothetical protein VP1886	-1.05184	0.556226	-1.22485	0.171117
1189394	VP1887	hypothetical protein VP1887	1.35196	0.456856	-1.16624	0.783449
1189395	VP1888	hypothetical protein VP1888	1.00664	0.964366	1.00874	0.960666
1189396	VP1889	cold shock transcriptional regulator CspA	1.17134	0.413763	1.28045	0.280737
1189397	VP1890	virulence-associated protein VacB/RNase R	-1.15421	0.0844703	-1.08042	0.33794
1187651	radC	DNA repair protein RadC	1.15439	0.206334	1.19081	0.129709
1189398	VP1891	hypothetical protein VP1891	1.01397	0.883788	1.07243	0.184211
1189399	VP1892	methyl-accepting chemotaxis protein	-1.29755	0.0189994	-1.26831	0.0158888
1189400	asnC	asparaginyl-tRNA synthetase	-1.00579	0.801978	1.02558	0.282083
1189401	VP1894	hypothetical protein VP1894	-1.20896	0.170511	-1.31206	0.170361
1189402	VP1896	GntR family transcriptional regulator	-1.15186	0.00150647	-1.2365	0.080276
1189404	VP1897	hypothetical protein VP1897	-1.32343	0.000148216	-1.3078	0.0381436
1189405	VP1898	hypothetical protein VP1898	-1.28919	0.000666917	-1.23287	0.000761757
1189406	VP1899	hypothetical protein VP1899	1.40018	0.000280678	1.1762	0.306552
1189407	VP1900	aromatic amino acid aminotransferase	-1.01561	0.422444	-1.06238	0.104861
1187652	rpmB	50S ribosomal protein L28	1.0211	0.619385	-1.1256	0.29544
1189408	VP1901	outer membrane protein Ail and OmpX	1.09947	0.0961272	1.05114	0.1477
1189409	VP1902	hypothetical protein VP1902	-1.06406	0.290719	1.19225	0.0577208
1189410	VP1903	DNA polymerase III subunit epsilon	1.02957	0.662211	1.0379	0.732342
1189411	VP1904	methyl-accepting chemotaxis protein	1.08327	0.102214	1.06632	0.063185
1189412	VP1905	BCCT family transporter	1.17176	0.00725637	1.20267	0.0158804
1189413	VP1906	MarR family transcriptional regulator	-1.07245	0.103996	-1.15233	0.021699
1189414	VP1907	LuxR family transcriptional regulator	-1.10239	0.0768537	-1.07963	0.310687
1189415	VP1908	sensor histidine kinase	-1.26945	0.0154765	-1.23299	0.0443227
1189416	VP1909	hypothetical protein VP1909	-1.05145	0.805633	-1.16252	0.527364
1189417	VP1910	hypothetical protein VP1910	-1.15401	0.606707	-1.43215	0.550496
1187653	rpmG	50S ribosomal protein L33	1.03539	0.521061	-1.10951	0.081
1189418	VP1911	extracellular solute-binding protein	1.18435	0.458516	1.1242	0.636123
1189419	VP1912	hypothetical protein VP1912	1.51489	0.000557379	1.40359	0.018725
1189420	VP1913	hypothetical protein VP1913	1.28104	0.00560765	1.38064	0.0021226
1189421	VP1914	glyoxylase	-1.07176	0.0393891	-1.07262	0.0489823
1189422	VP1915	hypothetical protein VP1915	-1.74015	7.59107e-06	-1.84716	0.0011715
1189423	VP1916	amidase	-1.44558	0.0193378	-1.38383	0.0322876
1189424	VP1917	hypothetical protein VP1917	-1.10227	0.426823	1.09679	0.429281
1189425	VP1918	hypothetical protein VP1918	-1.12961	0.0307378	-1.17549	0.0299645
1189426	VP1919	hypothetical protein VP1919	1.15059	0.176831	1.03394	0.786276
1189427	VP1920	iron-regulated protein A	-1.11359	0.25574	-1.66285	0.00383349
1187654	VP0187	Dca	-1.03415	0.26247	1.01531	0.529003
1189428	ribA	GTP cyclohydrolase II	1.01028	0.593798	-1.08772	0.142455
1189429	VP1922	hypothetical protein VP1922	1.07764	0.316098	1.16448	0.0845151
1189430	VP1923	NrfF protein	1.05378	0.68749	1.05742	0.66192
1189431	VP1924	thiol:disulfide interchange protein DsbE	1.12292	0.301781	1.17159	0.104586
1189432	VP1925	NrfE protein	-1.05691	0.459968	1.05966	0.165647
1189433	VP1926	formate dependent nitrate reductase NrfD	-1.04977	0.397546	1.02552	0.662917
1189434	VP1927	nitrite reductase Fe-S protein NrfC	-1.04472	0.345344	-1.00545	0.890379
1189435	VP1928	cytochrome c nitrite reductase pentaheme subunit	-1.17626	0.225138	-1.01995	0.790518
1189436	nrfA	cytochrome c552	-1.20685	0.00249732	-1.10692	0.127751
1189437	VP1930	hypothetical protein VP1930	-1.10252	0.189976	1.11064	0.0661179
1187655	VP0188	hypothetical protein VP0188	1.00302	0.946058	-1.07754	0.085458
1189438	VP1931	YfrE protein	-1.31231	0.0104239	-1.10291	0.252509
1189439	VP1932	DNA gyrase subunit A	-1.10793	0.00598058	-1.03367	0.325326
1189440	VP1933	3-demethylubiquinone-9 3-methyltransferase	1.11659	0.0570585	1.00609	0.934539
1189441	VP1934	ribonucleotide-diphosphate reductase subunit alpha	-1.0562	0.0798644	-1.11117	0.0388874
1189442	nrdB	ribonucleotide-diphosphate reductase subunit beta	-1.15272	0.0141197	-1.10443	0.03562
1189443	VP1936	iron-sulfur cluster-binding protein	-1.06903	0.369039	-1.06769	0.366826
1189444	VP1937	competence damage protein CinA	-1.0793	0.000828383	-1.05296	0.173596
1189445	VP1938	hypothetical protein VP1938	1.21189	0.0170191	1.12389	0.0669036
1189446	VP1939	hypothetical protein VP1939	-1.13058	0.0304446	-1.06378	0.45791
1189447	VP1940	carboxynorspermidine decarboxylase	-1.41183	0.0063585	-1.1451	0.100611
1187656	VP0189	formamidopyrimidine-DNA glycosylase	-1.02141	0.365011	-1.08936	0.0336774
1189448	VP1941	carboxynorspermidine dehydrogenase	-1.54494	0.00094901	-1.20906	0.0126256
1189449	VP1942	diaminobutyrate-pyruvate transaminase & L-2,4-diaminobutyrate decarboxylase	-1.37311	0.00416927	-1.14035	0.115042
1189451	VPt047		1.17292	0.500418	-1.25562	0.397858
1189454	VP1943	CDP-diacylglycerol--glycerol-3-phosphate 3-phosphatidyltransferase	1.15751	0.0271113	1.17588	0.0409959
1189455	uvrC	excinuclease ABC subunit C	1.14872	0.0056856	1.28867	0.00754777
1189456	sirA	response regulator	-1.19189	0.00103708	-1.13379	0.00348566
1189457	VP1946	DNA polymerase II	1.00371	0.950185	1.13	0.0475755
1187459	VP0003	inner membrane protein translocase component YidC	-1.07418	0.079458	1.01649	0.574764
1187477	glyS	glycyl-tRNA synthetase subunit beta	-1.00716	0.749174	1.07187	0.0350014
1187657	coaD	phosphopantetheine adenylyltransferase	1.05725	0.273168	-1.02901	0.459348
1189458	VP1947	hypothetical protein VP1947	1.09951	0.283849	1.0776	0.256442
1189459	VP1948	elongation factor P	1.26027	0.00656045	1.24191	0.00995931
1189460	VP1949	dsDNA-mimic protein	1.21704	0.00990681	1.27498	0.0104296
1189461	VP1950	hypothetical protein VP1950	-1.02599	0.894564	-2.95676	0.0390873
1189462	VP1951	pseudouridine synthase family 1 protein	-1.03662	0.36733	-1.26464	0.0037985
1189463	VP1952	hypothetical protein VP1952	-3.10946	6.33354e-06	-1.9613	0.00422211
1189464	VP1953	translation factor	-1.12734	0.00398503	-1.21624	0.00627947
1189465	VP1954	metal-dependent phosphoesterase YciV	-1.02033	0.660982	-1.18152	0.0279732
1189467	VP1956	anthranilate synthase component I	1.05287	0.225318	-1.01494	0.820989
1187658	VP0191	lipopolysaccharide A protein	-1.01677	0.782228	1.00784	0.89504
1189468	VP1957	anthranilate synthase component II	1.20787	0.0882774	1.22117	0.069069
1189469	trpD	anthranilate phosphoribosyltransferase	1.02031	0.515742	-1.03897	0.504303
1189470	trpC	bifunctional indole-3-glycerol phosphate synthase/phosphoribosylanthranilate isomerase	1.04802	0.0638901	-1.0246	0.324728
1189471	VP1960	tryptophan synthase subunit beta	1.01587	0.715564	1.03688	0.376871
1189472	trpA	tryptophan synthase subunit alpha	1.08295	0.145821	1.04748	0.465757
1189474	VP1962	transcriptional regulator	-1.06864	0.00687488	-1.05391	0.372229
1189475	VP1964	long-chain-fatty-acid-CoA ligase	-1.05759	0.45519	-1.02375	0.79667
1189477	VP1966	proton/glutamate symporter	1.31354	0.000789615	-1.03396	0.528331
1187659	VP0192	hypothetical protein VP0192	1.19763	0.00168004	1.29192	0.000200442
1189478	VP1967	homoserine lactone synthase VanM	-1.18134	0.00518742	-1.17031	0.0100987
1189479	VP1968	sensor protein LuxN	-1.05731	0.0419803	-1.04283	0.179396
1189480	VP1969	hypothetical protein VP1969	-1.56202	0.000360254	-1.35796	0.0149948
1189481	VP1970	intracellular septation protein A	1.04867	0.22889	-1.1417	0.0367901
1189482	VP1971	acyl-CoA hydrolase	1.20827	0.0183855	-1.07226	0.237993
1189483	VP1972	YciI-like protein	1.03825	0.0731621	1.03523	0.635429
1189484	VP1973	hypothetical protein VP1973	1.00285	0.952078	1.03933	0.414535
1189485	VP1974	5-methyltetrahydropteroyltriglutamate--homocysteine S-methyltransferase	-1.08553	0.28908	-1.02501	0.69045
1189486	VP1975	hypothetical protein VP1975	-1.31002	0.365522	1.82395	0.0512778
1189487	VP1976	transcriptional activator MetR	-1.13549	0.0035951	-1.35759	0.00414795
1187660	VP0193	lipopolysaccharide biosynthesis glycosyltransferase	1.07171	0.111509	1.07488	0.336369
1189488	VP1977	hypothetical protein VP1977	-1.13173	0.0700458	-1.02459	0.625657
1189489	VP1978	hypothetical protein VP1978	1.32153	0.00316948	-1.06191	0.491489
1189490	VP1979	hypothetical protein VP1979	-1.1011	0.0493393	-1.27523	0.0140649
1189491	VP1980	hypothetical protein VP1980	1.06272	0.135787	-1.02061	0.478408
1189492	VP1981	methyl-accepting chemotaxis protein	-1.00748	0.783578	1.08589	0.105331
1189494	VP1983	two-component response regulator	-1.0919	0.042238	-1.068	0.129588
1189495	VP1984	two-component sensor	1.16335	0.0729189	1.28513	0.0135209
1189496	VP1985	hypothetical protein VP1985	1.81417	0.00819003	1.66379	0.0045836
1189497	VP1986	hypothetical protein VP1986	1.238	0.00745691	1.06222	0.0500023
1187661	VP0194	lipopolysaccharide biosynthesis protein	1.06518	0.108423	1.06384	0.0788865
1189498	VP1987	hypothetical protein VP1987	-1.30178	0.00135187	-1.27421	0.013487
1189499	VP1988	LysR family transcriptional regulator	1.03596	0.742931	1.15769	0.204153
1189500	VP1989	secretion protein	-1.02733	0.909764	-1.52563	0.0641029
1189501	VP1990	hypothetical protein VP1990	1.03467	0.800211	1.4024	0.0683109
1189502	VP1991	5-methyltetrahydropteroyltriglutamate--homocysteine methyltransferase	-1.14242	0.0956169	1.05215	0.508861
1189503	VP1992	hypothetical protein VP1992	1.05792	0.501017	-1.00293	0.977914
1189504	VP1993	transcriptional regulator	-1.04273	0.286614	-1.06412	0.190856
1189505	VP1994	isochorismatase-like protein	-1.05127	0.370202	1.01126	0.885998
1189506	VP1995	ABC transporter ATP-binding protein	-1.14602	0.00184588	-1.0113	0.623549
1189507	VP1996	hypothetical protein VP1996	-1.06808	0.169685	1.08459	0.283316
1187662	VP0195	diacylglycerol kinase	1.29053	0.00340587	1.00406	0.961579
1189508	VP1997	hypothetical protein VP1997	1.0539	0.345663	1.12866	0.0868357
1189509	VP1998	outer membrane protein TolC	-1.06695	0.151828	1.03862	0.565672
1189510	VP1999	hypothetical protein VP1999	1.01319	0.336921	-1.03879	0.251578
1189511	VP2000	ribosomal-protein-alanine N-acetyltransferase	-1.18847	0.435612	-1.16161	0.518304
1189512	VP2001	hypothetical protein VP2001	-1.08635	0.653271	1.02159	0.891674
1189513	VP2002	hypothetical protein VP2002	1.0205	0.900045	-1.04988	0.726929
1189514	VP2003	hypothetical protein VP2003	1.10637	0.50413	1.03109	0.879692
1189515	VP2004	hypothetical protein VP2004	-1.23414	0.086218	1.11853	0.383534
1189516	VP2005	thioredoxin	-1.2767	0.000994282	-1.15614	0.0877375
1189517	VP2006	suppressor for copper-sensitivity B	1.16771	0.00234336	1.10924	0.0540034
1187663	VP0196	3-deoxy-D-manno-octulosonic-acid kinase	1.01523	0.672808	-1.0221	0.687192
1189518	VP2007	membrane protein, suppressor for copper-sensitivity A	1.03578	0.53905	-1.05412	0.517625
1189519	VP2008	LysR family transcriptional regulator	-1.00616	0.8268	1.06098	0.407414
1189520	VP2009	tetrathionate reductase complex: response regulator	1.04099	0.191091	1.07285	0.217024
1189521	VP2010	tetrathionate reductase complex: sensory transduction histidine kinase	1.08925	0.233666	1.4266	0.0010977
1189522	VP2012	hypothetical protein VP2012	1.38591	0.069788	2.79425	3.43202e-05
1189523	VP2011	tetrathionate reductase subunit B	1.25627	0.0479985	2.27885	0.000142006
1189524	VP2013	tetrathionate reductase complex subunit C	-1.00354	0.896418	1.46906	0.0135484
1189525	VP2014	tetrathionate reductase subunit A	1.12749	0.0849586	1.3428	0.0668613
1189526	VP2015	cytochrome c	1.8885	0.0115169	2.44749	4.96973e-05
1189527	VP2016	hypothetical protein VP2016	1.03898	0.489043	1.65005	0.000420837
1187664	VP0197	capsular polysaccharide biosynthesis protein D	-1.05131	0.327295	-1.05332	0.310631
1189528	VP2017	paraquat-inducible protein A	1.0312	0.231345	-1.03269	0.316551
1189529	VP2018	paraquat-inducible protein B	-1.1801	0.00016304	-1.02796	0.174822
1189530	VP2019	hypothetical protein VP2019	-1.30291	0.000847318	-1.23016	0.0107183
1189531	VP2020	hypothetical protein VP2020	-1.34021	0.000818139	-1.28888	0.00250566
1189532	VP2021	hypothetical protein VP2021	-1.32696	0.00571048	-1.31458	0.0164594
1189533	VP2022	glycosyl transferase family protein	-1.58906	0.00156281	-1.38336	0.00380849
1189534	VP2023	nucleotide sugar epimerase	-1.45053	0.00185969	-1.33312	0.0162909
1189535	VP2024	hypothetical protein VP2024	-1.61386	0.0102279	-1.30414	0.150763
1189536	VP2025	hypothetical protein VP2025	-1.08821	0.00249	-1.2158	0.000231394
1189537	VP2026	orotidine 5\'-phosphate decarboxylase	1.03235	0.596554	1.09251	0.127832
1187665	VP0198	aminotransferase	-1.07702	0.152	-1.01743	0.790574
1189538	VP2027	tetratricopeptide repeat protein	1.06512	0.086799	1.09628	0.0976432
1189539	VP2028	hypothetical protein VP2028	-1.11012	0.141343	-1.09569	0.241563
1189540	ihfB	integration host factor subunit beta	-1.16748	0.0052534	-1.04147	0.358486
1189541	rpsA	30S ribosomal protein S1	-1.10625	0.0792917	1.02779	0.585243
1189542	cmk	cytidylate kinase	1.32151	0.00236412	1.03093	0.649455
1189543	VP2032	periplasmic protease	1.10396	0.070102	1.02501	0.547276
1189544	VP2033	short chain dehydrogenase	1.0241	0.517328	-1.1413	0.040132
1189545	VP2034	hypothetical protein VP2034	1.35987	0.071871	1.25383	0.142403
1189546	VP2035	hypothetical protein VP2035	1.0801	0.171239	1.21449	0.0448947
1189547	VP2036	DNA polymerase III alpha chain	1.02059	0.593309	1.1802	0.0166952
1187666	VP0199	NeuC protein	-1.03572	0.251737	1.03222	0.578809
1189548	VP2037	chemotaxis protein CheV	1.20257	0.000212674	1.12214	0.00252656
1189549	VP2038	ROK family transcriptional regulator	1.12013	0.00315975	1.15938	0.00113183
1189550	VP2039	pyruvate kinase II	1.12504	0.00452032	1.11078	0.0642269
1189551	VP2040	hypothetical protein VP2040	-1.19273	0.0324204	-1.07162	0.0827848
1189552	VP2041	hypothetical protein VP2041	-1.34544	0.612962	-1.18555	0.826466
1189553	VP2042	hypothetical protein VP2042	1.17937	0.0200065	1.1868	0.0511252
1189554	VP2043	sodium-dependent transporter	-1.01393	0.782976	-1.2107	0.0461433
1189555	VP2044	hypothetical protein VP2044	1.90532	0.000159989	1.80403	0.00127581
1189556	VP2045	hypothetical protein VP2045	1.0159	0.947877	1.42151	0.0382235
1189557	VP2046	PTS system glucose-specific transporter subunits IIBC	1.01616	0.57794	1.12236	0.00877636
1187478	glyQ	glycyl-tRNA synthetase subunit alpha	1.12908	0.00844064	1.09418	0.0246905
1187667	VP0200	N-acetylneuraminic acid synthetase	1.01142	0.745162	1.08892	0.217651
1189558	VP2047	deoxyribonuclease	1.05896	0.0879332	1.07613	0.0135126
1189559	VP2048	DNA polymerase III subunit delta\'	1.08904	0.016644	1.18573	0.00882024
1189560	tmk	thymidylate kinase	1.10858	0.0528512	1.13468	0.00420997
1189561	VP2050	hypothetical protein VP2050	1.19718	0.0371066	1.22553	0.0137191
1189562	VP2051	4-amino-4-deoxychorismate lyase	-1.06072	0.153745	-1.06098	0.210983
1189563	VP2052	3-oxoacyl-ACP synthase	-1.04774	0.17058	1.02582	0.431972
1189564	acpP	acyl carrier protein	-1.13053	0.0116623	-1.05722	0.546724
1189565	fabG	3-ketoacyl-ACP reductase	-1.10534	0.0380594	-1.06724	0.111166
1189566	VP2055	acyl carrier protein S-malonyltransferase	-1.06771	0.178654	-1.0215	0.704807
1189567	VP2056	3-oxoacyl-ACP synthase	-1.00927	0.448904	-1.00286	0.813055
1187668	VP0201	acetyltransferase	1.08402	0.186125	1.13033	0.114559
1189568	VP2057	glycerol-3-phosphate acyltransferase PlsX	1.16337	0.0082113	1.22097	0.024615
1189569	rpmF	50S ribosomal protein L32	-1.15369	0.073509	-1.16593	0.158056
1189570	VP2059	hypothetical protein VP2059	-1.08245	0.162838	-1.13803	0.0312988
1189571	maf	Maf-like protein	1.11035	0.246036	1.08267	0.295899
1189572	VP2061	23S rRNA ribosomal pseudouridine synthase	1.12074	0.00154507	1.18268	0.0139048
1189573	VP2062	ribonuclease E	1.09122	0.00304267	1.16087	0.00081021
1189574	VP2063	sulfate permease	1.15855	0.0882931	-1.26642	0.0402702
1189575	VP2064	phosphotyrosine protein phosphatase	1.05113	0.2835	-1.04628	0.499831
1189576	VP2065	cob(I)yrinic acid a,c-diamide adenosyltransferase	-1.00447	0.884045	-1.15459	0.0476701
1189577	VP2066	AsmA protein	-1.06708	0.134646	1.00345	0.95146
1187669	VP0202	sugar-phosphate nucleotide transferase	-1.04086	0.292526	-1.0532	0.201021
1189578	VP2067	uridine kinase	1.17233	0.0116188	-1.00476	0.88744
1189579	VP2068	Mrp protein	1.01859	0.661202	1.02009	0.615778
1189580	metG	methionyl-tRNA synthetase	-1.00545	0.831666	1.0399	0.152754
1189581	VP2070	hypothetical protein VP2070	-1.20297	0.0910577	-1.372	0.0602137
1189582	VP2071	fatty acid metabolism regulator	1.04433	0.155221	1.13017	0.0660185
1189583	nhaB	sodium/proton antiporter	-1.02612	0.248837	-1.00664	0.801726
1189584	VP2073	disulfide bond formation protein B	1.11651	0.0328135	1.04366	0.327496
1189585	VP2074	preprotein translocase SecA subunit-like protein	1.21556	0.0575528	-1.13388	0.1355
1189586	VP2075	regulatory protein	1.77248	0.008436	1.18402	0.217647
1189587	VP2076	GGDEF family protein	1.08026	0.00758727	1.131	0.164515
1187670	VP0203	CMP-N-acetlyneuraminic acid synthetase	-1.01087	0.786353	1.06473	0.220592
1189588	VP2077	maltodextrin glucosidase	-1.10638	0.00729662	1.04556	0.32214
1189589	VP2078	ABC transporter ATP-binding protein	-1.13393	0.180691	-1.0695	0.370663
1189590	VP2079	ABC transporter permease	-1.02327	0.785469	-1.08689	0.571112
1189591	VP2080	ABC transporter substrate-binding protein	-1.104	0.225541	-1.3255	0.0138674
1189592	VP2081	hypothetical protein VP2081	-1.20047	0.0625856	-1.21244	0.00888433
1189593	VP2082	acetate kinase	1.3353	0.00668011	1.3339	0.00798563
1189594	VP2083	phosphate acetyltransferase	-1.19884	0.0207482	1.01886	0.756698
1189595	VP2084	hypothetical protein VP2084	-1.37108	0.0168753	-1.26908	0.0150137
1189596	VP2085	hypothetical protein VP2085	1.03068	0.681238	-1.01555	0.931248
1189597	VP2086	glutathione S-transferase	-1.18181	0.0228195	-1.10235	0.0462762
1187671	VP0204	3-chlorobenzoate-3,4-dioxygenase dyhydrogenase-like protein	-1.09096	0.0676352	-1.03676	0.578244
1189598	VP2087	oligopeptide ABC transporter ATP-binding protein	-1.15326	0.00597796	-1.2134	0.00059764
1189599	oppD	oligopeptide transporter ATP-binding protein	-1.15234	0.00909977	-1.20218	0.00375017
1189600	VP2089	oligopeptide ABC transporter permease	-1.07568	0.114905	-1.14708	0.0051059
1189601	oppB	oligopeptide transporter permease	1.01309	0.626991	-1.07519	0.123751
1189602	VP2091	oligopeptide ABC transporter periplasmic oligopeptide-binding protein	-1.07375	0.0199654	-1.26148	0.000216664
1189603	VP2092	molybdenum cofactor biosynthesis protein E	-1.11883	0.0145423	-1.02234	0.61118
1189604	moaD	molybdopterin synthase small subunit	-1.02946	0.617179	1.01508	0.809515
1189605	moaC	molybdenum cofactor biosynthesis protein MoaC	-1.0263	0.503483	1.00899	0.825987
1189606	VP2095	molybdenum cofactor biosynthesis protein B	-1.07363	0.071041	-1.03225	0.360242
1189607	moaA	molybdenum cofactor biosynthesis protein A	1.09207	0.0718474	-1.31776	0.000465784
1187672	VP0205	glutamate-1-semialdehyde 2,1-aminomutase	-1.08138	0.121242	-1.01028	0.878423
1189608	VP2097	hypothetical protein VP2097	-1.06694	0.0883721	-1.12624	0.0259011
1189609	VP2098	phosphorelay protein	-1.13371	0.0481004	-1.05525	0.317855
1189610	VP2099	LuxO repressor protein	1.02397	0.510192	-1.00543	0.824771
1189611	VP2100	excinuclease ABC subunit B	-1.09878	0.0146468	-1.11971	0.0106181
1189614	VP2102	Na(+)-translocating NADH-quinone reductase subunit E	1.19752	0.000981455	1.02852	0.620268
1189615	VP2103	electron transport complex protein RnfB	1.05045	0.516109	1.04793	0.233288
1189616	VP2104	electron transport complex protein RnfC	-1.13343	0.00262943	-1.03222	0.157137
1189617	rnfD	electron transport complex protein RnfD	-1.15867	0.00821617	1.01396	0.755463
1187673	VP0206	amidohydrolase	1.00132	0.977198	1.0622	0.503925
1189618	VP2106	electron transport complex protein RnfG	-1.16095	0.0122243	-1.05054	0.0461863
1189619	VP2107	electron transport complex RsxE subunit	-1.17453	0.00804015	-1.12857	0.0159701
1189620	VP2108	endonuclease III	1.00868	0.840761	1.03137	0.642898
1189621	VP2109	lactoylglutathione lyase	-1.16792	0.00159303	-1.03869	0.246437
1189622	VP2110	hypothetical protein VP2110	-1.16809	0.161895	-1.32137	0.045984
1189623	VP2111	sodium-type flagellar protein MotY	-1.95146	7.43862e-06	-1.99712	5.21642e-05
1189626	VP2114	ribonuclease T	1.4027	0.000920704	1.21842	0.0465221
1189627	VP2115	hypothetical protein VP2115	1.2028	0.0330975	1.3018	0.0143799
1187674	VP0207	flagellin modification protein A	1.00727	0.880654	1.08139	0.288057
1189628	VP2116	hypothetical protein VP2116	1.06711	0.222147	1.01133	0.783786
1189629	VP2117	glutaredoxin protein	-1.02686	0.484988	-1.0049	0.693634
1189630	VP2118	manganese superoxide dismutase Mn-SOD	-1.12715	0.000781879	-1.02995	0.037844
1189631	VP2119	hypothetical protein VP2119	-1.39076	1.22851e-05	-1.53295	0.00238306
1189632	VP2120	short chain dehydrogenase	-1.41817	0.00966188	-1.1635	0.0319392
1189633	VP2121	bifunctional acetaldehyde-CoA/alcohol dehydrogenase	-1.07256	0.0238229	1.07359	0.035042
1189634	VP2122	hypothetical protein VP2122	1.3897	0.000163889	-1.09419	0.132878
1189635	VP2123	potassium channel	1.06799	0.190215	1.06636	0.254957
1189636	VP2124	aspartate-semialdehyde dehydrogenase	-1.06972	0.0324412	-1.04974	0.147826
1189637	VP2125	Na+/H+ antiporter	1.43111	0.000601058	1.14978	0.107773
1187675	VP0208	integral membrane protein	-1.01289	0.842562	1.03808	0.722498
1189638	VP2126	hypothetical protein VP2126	-1.13588	0.00410311	-1.10514	0.0128342
1189639	VP2127	hypothetical protein VP2127	-1.17638	0.0181198	-1.02537	0.590968
1189640	VP2128	nucleoid-associated protein NdpA	1.17049	0.0561209	1.1779	0.269384
1189641	VP2129	hypothetical protein VP2129	1.07474	0.214668	1.00189	0.96646
1189642	VP2130	hypothetical protein VP2130	1.13493	0.0232391	1.11672	0.0535801
1189644	VP2131	hypothetical protein VP2131	-1.01098	0.743447	-1.03723	0.754241
1189645	VP2132	hypothetical protein VP2132	-1.1817	0.392666	-1.26688	0.338605
1189646	VP2133	hypothetical protein VP2133	-1.09546	0.44909	-1.01103	0.91784
1189647	VP2134	hypothetical protein VP2134	-1.0975	0.0833151	-1.13503	0.103385
1187676	VP0209	citrate synthase	1.04663	0.621506	1.17851	0.158125
1189648	VP2135	phage-like protein	-1.21248	0.013775	-1.10996	0.237584
1189649	VP2136	pore-forming cytotoxin integrase	1.20373	0.109714	-1.02279	0.831788
1189650	VP2137	hypothetical protein VP2137	-1.13801	0.159987	-1.08725	0.22731
1189651	VP2138	hypothetical protein VP2138	-1.11267	0.234744	-1.04592	0.659912
1189652	VP2139	hypothetical protein VP2139	1.05245	0.413489	-1.02213	0.648225
1189653	VP2140	hypothetical protein VP2140	-1.09536	0.692706	-1.23075	0.314594
1189654	VP2141	hypothetical protein VP2141	1.10115	0.561465	-1.13427	0.683681
1189655	VP2142	hypothetical protein VP2142	-1.07743	0.0585842	1.04419	0.618434
1189656	VP2143	hypothetical protein VP2143	-1.16007	0.0176116	-1.03442	0.683035
1189657	VP2144	transcription regulator protein	-1.02222	0.33254	1.15326	0.201662
1187479	VP0023	hypothetical protein VP0023	1.31473	0.0339957	1.11384	0.239512
1187677	VP0210	Lex2B	1.03761	0.623006	1.12902	0.129391
1189658	VP2145	histone deacetylase/AcuC/AphA family protein	1.08838	0.241209	-1.00688	0.914907
1189659	VP2146	oxidoreductase	-1.04587	0.379579	-1.06857	0.400981
1189660	VP2148	hypothetical protein VP2148	-1.06242	0.764667	-1.12164	0.497779
1189661	VP2147	hypothetical protein VP2147	1.11813	0.127219	1.06319	0.601353
1189662	VP2149	DNA topoisomerase III	-1.01852	0.527437	1.04397	0.300652
1189663	VP2150	nitroreductase	-1.06953	0.314683	-1.05331	0.531092
1189664	VP2151	2,4-dienoyl-CoA reductase	-1.12298	0.132173	-1.10641	0.141032
1189665	VP2152	protease IV	-1.07792	0.00801346	-1.01434	0.325451
1189666	ansA	cytoplasmic asparaginase I	1.03575	0.0876963	-1.01158	0.283596
1189667	VP2154	hypothetical protein VP2154	1.03253	0.729442	1.03909	0.662264
1187678	VP0211	3-deoxy-D-manno-octulosonic-acid transferase	1.06254	0.0727072	1.22109	0.00888332
1189668	VP2155	hypothetical protein VP2155	1.20275	0.00517621	1.23638	0.00589615
1189669	VP2156	methionine sulfoxide reductase B	1.14287	0.0232554	1.13335	0.0908248
1189670	VP2157	glyceraldehyde-3-phosphate dehydrogenase	-1.11604	0.00137891	1.06585	0.0304101
1189671	VP2158	hypothetical protein VP2158	1.01244	0.642268	1.05021	0.44329
1189672	VP2159	methyl-accepting chemotaxis transmembrane protein	1.06907	0.130014	1.03453	0.256373
1189673	rrmA	23S rRNA methyltransferase A	1.47515	0.0021628	1.03435	0.42638
1189674	VP2161	hypothetical protein VP2161	1.10083	0.380177	1.02106	0.879377
1189675	VP2162	hypothetical protein VP2162	-2.05831	0.000185801	-2.06175	0.00132636
1189676	VP2164	hypothetical protein VP2164	-1.12082	0.324311	-1.40225	0.0661429
1189677	VP2163	alkaline phosphatase	1.07529	0.302172	-1.02054	0.735358
1187679	VP0212	ADP-heptose-LPS heptosyltransferase II	-1.00944	0.660623	1.11258	0.0204919
1189678	VP2165	hypothetical protein VP2165	1.23074	0.125154	-1.01469	0.889419
1189679	VP2166	lactoylglutathione lyase	1.49165	0.0103263	1.33998	0.0342409
1189680	VP2167	hypothetical protein VP2167	1.11489	0.434515	1.07734	0.584621
1189681	VP2168	hypothetical protein VP2168	1.08441	0.0494325	1.12214	0.00925207
1189682	VP2169	hypothetical protein VP2169	1.42186	0.0111888	-1.14816	0.292704
1189683	VP2170	transglycosylase associated gene	1.14248	0.0934868	1.08921	0.317251
1189684	VP2171	proteinase inhibitor	1.46669	0.00736131	1.28729	0.105094
1189685	VP2172	hypothetical protein VP2172	1.09801	0.111872	1.09219	0.218568
1189686	VP2173	hypothetical protein VP2173	1.02197	0.493852	1.0137	0.735386
1189687	VP2174	regulatory protein	-1.16672	0.285597	1.05542	0.676878
1187680	VP0213	lipid A biosynthesis (KDO)2-(lauroyl)-lipid IVA acyltransferase	1.24876	0.00218135	1.1277	0.0342422
1189688	VP2175	HAAAP family transport protein	1.38568	0.0431783	1.15076	0.39124
1189689	VP2176	aquaporin Z	-1.12139	0.278843	-1.04993	0.438657
1189690	recR	recombination protein RecR	-1.02185	0.562438	1.09475	0.0632992
1189691	VP2178	hypothetical protein VP2178	-1.20578	0.00581538	-1.07478	0.333206
1189692	VP2179	DNA polymerase III subunits gamma and tau	1.03538	0.245881	1.15564	0.011649
1189693	VP2180	adenine phosphoribosyltransferase	1.14768	0.00814687	1.13665	0.101951
1189694	VP2181	hypothetical protein VP2181	1.03883	0.645192	1.13515	0.136977
1189695	VP2182	hypothetical protein VP2182	-1.10309	0.549472	-1.26605	0.378733
1189696	VP2183	response regulator	1.01845	0.613435	1.00687	0.8506
1189697	VP2184	transcription regulator LysR	-1.15492	0.0128696	-1.12716	0.0402614
1187681	rfaD	ADP-L-glycero-D-mannoheptose-6-epimerase	1.04101	0.166073	1.09768	0.0563145
1189698	VP2185	amidophosphoribosyltransferase	1.00401	0.810256	-1.01328	0.661531
1189699	VP2186	bacteriocin production protein	1.1636	0.000101926	1.08272	0.369812
1189700	VP2187	DedD protein	-1.03727	0.372795	1.16403	0.0247022
1189701	VP2188	folylpolyglutamate synthase/dihydrofolate synthase	1.10511	0.0590772	1.14018	0.0216853
1189702	VP2189	acetyl-CoA carboxylase subunit beta	1.06285	0.00249323	1.02711	0.271501
1189703	truA	tRNA pseudouridine synthase A	1.32841	0.00574554	1.08074	0.19746
1189704	VP2191	hypothetical protein VP2191	1.16408	0.00223118	1.19284	0.00254196
1189705	VP2192	aspartate-semialdehyde dehydrogenase	-1.01793	0.513957	1.043	0.127698
1189706	VP2193	erythronate-4-phosphate dehydrogenase	1.02791	0.0382019	-1.0289	0.129288
1189707	VP2194	3-oxoacyl-ACP synthase	1.00924	0.770149	1.03186	0.434142
1187682	VP0215	OtnG protein	1.00666	0.828908	1.10042	0.0966286
1189708	mnmC	5-methylaminomethyl-2-thiouridine methyltransferase	-1.02129	0.628476	-1.01832	0.577406
1189709	VP2197	hypothetical protein VP2197	-1.00882	0.654536	-1.02247	0.645067
1189710	VP2196	hypothetical protein VP2196	2.34909	0.10208	1.45391	0.466174
1189711	VP2198	hypothetical protein VP2198	1.24035	0.0272595	-1.08909	0.444912
1189712	VP2199	transporting ATPase	1.28837	0.0285848	1.16107	0.153276
1189713	VP2200	hypothetical protein VP2200	1.47634	0.120478	1.12718	0.520937
1189714	VP2201	hypothetical protein VP2201	1.49269	0.00115777	-1.0515	0.343106
1189715	VP2202	chorismate synthase	1.04283	0.0655537	1.05943	0.117195
1189716	VP2203	N5-glutamine S-adenosyl-L-methionine-dependent methyltransferase	1.21425	0.018355	1.06619	0.264515
1189717	VP2204	hypothetical protein VP2204	1.0601	0.276098	-1.04307	0.501891
1187683	VP0216	hypothetical protein VP0216	1.01574	0.674546	1.22098	0.00576282
1189718	VP2205	phosphohistidine phosphatase	-1.19318	0.0177898	-1.12847	0.0327295
1189719	VP2206	peptidase insulinase family protein	-1.1372	0.00708737	-1.0305	0.638155
1189720	VP2207	CG2 omega domain-containing protein	1.0622	0.369139	1.13189	0.138077
1189721	fadJ	multifunctional fatty acid oxidation complex subunit alpha	-1.02765	0.227291	1.06104	0.23753
1189722	fadI	3-ketoacyl-CoA thiolase	1.00437	0.849744	1.03942	0.362709
1189723	VP2210	RNA polymerase sigma factor	-1.09815	0.130064	1.0676	0.0585244
1189724	VP2211	hypothetical protein VP2211	-1.09028	0.258518	1.00717	0.807373
1189725	VP2212	long-chain fatty acid transport protein	1.20349	0.010204	-1.13234	0.00286993
1189726	VP2213	long-chain fatty acid transport protein	1.1258	0.163221	-1.04023	0.782646
1189727	VP2214	VacJ lipoprotein	1.26132	0.00214984	1.14757	0.00759209
1187684	VP0217	regulator	1.19249	0.00181979	1.21731	0.0461369
1189728	VP2215	cytochrome c-type biogenesis protein	1.01174	0.553003	1.1022	0.00193566
1189729	VP2216	cytochrome c-type biogenesis protein	1.04361	0.0185448	1.12043	0.264408
1189730	VP2217	thiol:disulfide interchange protein DsbE	1.02068	0.681731	1.11936	0.09848
1189731	VP2218	cytochrome c-type biogenesis protein CcmF	1.08225	0.0414201	1.23353	0.016866
1189732	VP2219	cytochrome c-type biogenesis protein CcmE	1.07677	0.0139059	1.15505	0.0552097
1189733	VP2220	heme exporter protein D	1.10301	0.197223	1.14625	0.244038
1189734	VP2221	heme exporter protein C	1.14161	0.0240417	1.16662	0.0472788
1189735	VP2222	heme exporter protein B	1.34379	0.000889736	1.27469	0.0331514
1189736	VP2223	cytochrome c biogenesis protein CcmA	1.15843	0.0180153	1.12678	0.0911161
1189737	VP2224	hypothetical protein VP2224	-1.19476	0.000722404	-1.15337	0.00340041
1187685	VP0218	hypothetical protein VP0218	-1.19921	0.00568838	-1.06859	0.619208
1189738	VP2225	chemotaxis protein CheW	-1.22937	0.000236719	-1.1987	0.000314663
1189739	VP2226	hypothetical protein VP2226	-1.20878	0.010328	-1.10252	0.143895
1189740	VP2227	Soj-like protein	-1.21426	0.0109284	-1.13392	0.0479174
1189741	VP2228	chemotaxis-specific methylesterase	-1.22263	0.027381	-1.136	0.116273
1189742	VP2229	chemotaxis protein CheA	-1.27198	0.000912537	-1.15486	0.00611331
1189743	VP2230	chemotaxis protein CheZ	-1.10219	0.00172564	-1.12871	0.0125336
1189744	VP2231	chemotaxis protein CheY	-1.14642	0.0100701	-1.14045	0.0264406
1189745	fliA	flagellar biosynthesis sigma factor	-1.24027	0.00173614	-1.22988	0.00605062
1189746	VP2233	flagellar biosynthesis protein FlhG	-1.58576	0.000121079	-1.39186	0.000469699
1189747	flhF	flagellar biosynthesis regulator FlhF	-1.53562	5.18177e-05	-1.33024	0.000570358
1187686	VP0219	hypothetical protein VP0219	1.03633	0.337541	-1.02929	0.523522
1189748	flhA	flagellar biosynthesis protein FlhA	-1.56538	0.0013492	-1.40213	0.00117662
1189749	flhB	flagellar biosynthesis protein FlhB	-1.3325	0.0228465	-1.1043	0.146596
1189750	fliR	flagellar biosynthesis protein FliR	-1.40529	0.00223866	-1.22326	0.0794271
1189751	fliQ	flagellar biosynthesis protein FliQ	-1.40573	0.00534647	-1.26329	0.0913449
1189752	fliP	flagellar biosynthesis protein FliP	-1.44016	0.000326643	-1.26974	0.00211432
1189753	VP2240	polar flagellar assembly protein FliO	-1.51788	2.38379e-05	-1.34634	9.78158e-05
1189754	fliN	flagellar motor switch protein	-1.90543	2.44166e-05	-1.73539	0.000734409
1189755	fliM	flagellar motor switch protein FliM	-1.53013	3.90581e-05	-1.37575	0.000109442
1189756	fliL	flagellar basal body-associated protein FliL	-1.52211	0.000469294	-1.3773	0.00232849
1189757	VP2244	polar flagellar hook-length control protein FliK	-1.92338	4.72128e-06	-1.75167	0.00017958
1187480	VP0024	NADH dehydrogenase subunit II-like protein	-1.50542	0.0156747	-1.28388	0.0153554
1187687	VP0220	OtnA protein	-1.02264	0.333403	1.03144	0.477354
1189758	fliJ	flagellar biosynthesis chaperone	-1.46405	0.00248334	-1.18198	0.0285309
1189759	fliI	flagellum-specific ATP synthase	-1.286	0.0133277	-1.05422	0.393258
1189760	fliH	flagellar assembly protein H	-1.28879	0.000852499	-1.19694	0.0106236
1189761	fliG	flagellar motor switch protein G	-1.32186	0.00067477	-1.22193	0.00744528
1189762	fliF	flagellar MS-ring protein	-1.29626	0.00223337	-1.1859	0.0176486
1189763	fliE	flagellar hook-basal body protein FliE	-1.30632	0.00509487	-1.23014	0.0335751
1189764	VP2251	FlaM	-1.23057	0.0116699	-1.16916	0.022228
1189765	VP2252	FlaL	-1.26353	0.00016208	-1.19985	0.00172038
1189766	VP2253	polar flagellar protein FlaK	1.19053	0.0325795	1.36785	0.000892052
1189767	fliS	flagellar protein FliS	-2.01839	0.000133467	-1.90621	0.000251954
1187688	VP0221	OtnB protein	-1.06432	0.247504	1.01463	0.852788
1189768	VP2255	polar flagellar rod protein FlaI	-1.93384	0.000170161	-1.67578	0.000282726
1189769	fliD	flagellar capping protein	-1.80707	3.55388e-07	-1.68672	1.10476e-06
1189770	VP2257	flagellar protein FlaG	-1.76962	0.000110068	-1.72572	0.000117729
1189771	VP2258	flagellin	-1.66406	9.10588e-06	-1.6415	0.000130703
1189772	VP2259	flagellin	-1.84693	3.62946e-06	-1.87299	0.000698928
1189773	VP2260	hypothetical protein VP2260	-1.16486	0.587848	-1.51679	0.194001
1189774	VP2261	flagellin	-1.6502	0.000165296	-1.76198	0.000397673
1189775	VP2262	TyrA protein	-1.1199	0.00307401	-1.0283	0.17562
1189776	VP2263	hypothetical protein VP2263	1.04653	0.380879	-1.05342	0.38287
1189777	VP2264	hypothetical protein VP2264	1.16337	0.0450369	1.10211	0.149043
1187689	VP0222	dTDP-glucose 4,6 dehydratase	-1.07946	0.0518352	-1.03435	0.612584
1189778	VP2265	outer membrane lipoprotein	1.12051	0.140668	1.1562	0.0140301
1189779	VP2266	hypothetical protein VP2266	-1.10329	0.0960225	-1.02193	0.706184
1189780	VP2267	hypothetical protein VP2267	-1.20214	0.202703	-1.07926	0.633366
1189781	VP2268	arsenate reductase	1.02675	0.482435	-1.08327	0.240495
1189782	VP2269	succinyl-diaminopimelate desuccinylase	1.01522	0.691444	1.02495	0.506513
1189783	VP2270	D,D-carboxypeptidase-like protein	-1.01598	0.809095	1.09288	0.146217
1189784	VP2271	hypothetical protein VP2271	-1.07247	0.306989	1.02007	0.836138
1189785	VP2272	lipoprotein	1.29857	0.000181415	1.27235	0.000102184
1189786	dapA	dihydrodipicolinate synthase	1.03223	0.0114499	-1.02157	0.572474
1189787	VP2274	glycine cleavage system transcriptional repressor	-1.12102	0.00163401	1.0566	0.245426
1187690	VP0223	D-glucose-1-phosphate thymidylyltransferase	-1.07675	0.211354	-1.02414	0.754862
1189788	bcp	thioredoxin-dependent thiol peroxidase	-1.11953	0.0197086	-1.05597	0.173089
1189789	VP2276	permease PerM	-1.03786	0.468379	-1.11579	0.157828
1189790	VP2277	hypothetical protein VP2277	1.11421	0.0753445	-1.13039	0.0901451
1189791	VP2278	hypothetical protein VP2278	1.20267	1.36058e-05	1.27296	0.000829841
1189792	VP2279	arsenate reductase	-1.10304	0.0433471	-1.03221	0.228038
1189793	VP2280	Trp repressor-binding protein	-1.20167	0.009141	1.02375	0.642628
1189794	VP2281	hypothetical protein VP2281	-1.26004	0.0141888	-1.18224	0.164384
1189795	VP2282	hypothetical protein VP2282	1.37368	9.28003e-05	1.10878	0.00973718
1189796	VP2283	uracil permease	1.04149	0.500409	1.07347	0.143087
1189797	upp	uracil phosphoribosyltransferase	-1.18291	0.00330165	-1.05407	0.168481
1187691	VP0224	dTDP-4-dehydrorhamnose reductase	-1.07376	0.346288	-1.03398	0.777206
1189798	VP2285	phosphoribosylaminoimidazole synthetase	1.2321	0.00457161	1.07603	0.0919957
1189799	purN	phosphoribosylglycinamide formyltransferase	-1.07952	0.289153	-1.07542	0.444382
1189800	VP2287	amidotransferase	1.01334	0.158955	1.00364	0.897876
1189801	gmhA	phosphoheptose isomerase	1.00972	0.731876	-1.04489	0.235326
1189802	fadE	acyl-CoA dehydrogenase	1.10487	0.0319592	1.05994	0.459015
1189803	VP2290	sulfate permease	-1.22727	0.00334726	-1.15982	0.022406
1189804	VP2291	hypothetical protein VP2291	-1.1548	0.0101427	-1.10201	0.111546
1189805	VP2292	DNA polymerase III subunit epsilon	1.14841	0.0773505	1.11342	0.182382
1189806	rnhA	ribonuclease H	1.10795	0.0703174	1.03756	0.408021
1189807	VP2294	SAM-dependent methyltransferase	-1.06738	0.0633672	-1.11127	0.0240914
1187692	VP0225	capsular polysaccharide biosynthesis protein CapF	-1.00712	0.896555	-1.07502	0.503819
1189808	VP2295	hydroxyacylglutathione hydrolase GloB	-1.00164	0.895862	-1.0548	0.0248367
1189809	VP2296	membrane-bound lytic murein transglycosylase D	1.15254	0.0486433	1.13817	0.0609641
1189810	VP2297	hypothetical protein VP2297	1.05705	0.244812	1.21715	0.0026148
1189811	VP2298	hypothetical protein VP2298	1.10111	0.200172	-1.05317	0.538842
1189812	VP2299	nitrogen regulatory protein P-II	-1.03103	0.505115	-1.09071	0.189694
1189813	VP2300	cytochrome c554	-1.05236	0.242633	1.10056	0.371198
1189814	VP2301	cell cycle protein MesJ	1.12734	0.00477193	1.13266	0.00181863
1189815	VP2302	acetyl-CoA carboxylase carboxyltransferase subunit alpha	1.0286	0.415795	-1.03154	0.458025
1189816	dnaE	DNA polymerase III subunit alpha	-1.10925	0.00389136	-1.00988	0.637733
1189817	rnhB	ribonuclease HII	-1.22263	0.00146169	-1.08577	0.0490879
1187693	VP0226	rhamnosyl transferase	-1.02689	0.722383	1.02305	0.854326
1189818	lpxB	lipid-A-disaccharide synthase	-1.18639	0.0110893	-1.09999	0.0938227
1189819	VP2306	UDP-N-acetylglucosamine acyltransferase	-1.06839	0.0796449	-1.04666	0.108269
1189820	fabZ	(3R)-hydroxymyristoyl-ACP dehydratase	1.03006	0.226251	-1.01224	0.728571
1189821	lpxD	UDP-3-O	1.14069	4.33682e-05	1.22387	0.00277062
1189822	VP2309	outer membrane protein OmpH	1.05407	0.0665846	1.17681	0.0146628
1189823	VP2310	outer membrane protein assembly factor YaeT	1.10693	0.00865704	1.19763	0.00063137
1189824	VP2311	membrane-associated Zn-dependent protease	1.13891	0.00246911	1.10438	0.0203951
1189825	VP2312	1-deoxy-D-xylulose 5-phosphate reductoisomerase	1.10253	0.0634185	1.28647	0.00697024
1189826	VP2313	phosphatidate cytidylyltransferase	1.07369	0.181734	1.26427	0.0179405
1189827	VP2314	undecaprenyl diphosphate synthase	1.14386	0.0131376	1.22676	0.00302934
1187694	VP0227	hypothetical protein VP0227	-1.06902	0.249525	-1.04471	0.64542
1189828	frr	ribosome recycling factor	1.00287	0.932228	1.00768	0.814622
1189829	pyrH	uridylate kinase	-1.07441	0.130942	1.00567	0.783237
1189830	tsf	elongation factor Ts	-1.19139	0.0114038	-1.07156	0.181858
1189831	rpsB	30S ribosomal protein S2	-1.05531	0.214269	-1.11648	0.0117078
1189832	VP2319	methionine aminopeptidase	-1.04056	0.114263	1.01647	0.449622
1189833	VP2320	PII uridylyl-transferase	-1.04236	0.0999522	-1.00599	0.79254
1189834	VP2321	hypothetical protein VP2321	1.14595	0.057871	1.24596	0.0392482
1189835	VP2322	tRNA pseudouridine synthase C	1.18601	0.114227	1.09574	0.398585
1189836	VP2323	hypothetical protein VP2323	1.22089	0.127111	-1.04261	0.590983
1189837	VP2324	hypothetical protein VP2324	-1.09991	0.0573582	-1.2169	0.0240134
1187695	VP0228	integral membrane protein	-1.1647	0.0245672	-1.17019	0.156404
1189838	VP2325	hypothetical protein VP2325	-1.06431	0.0871216	-1.17121	0.00189668
1189839	VP2326	acetyltransferase-like protein	-1.36225	0.0190213	-1.35587	0.00391458
1189840	VP2327	hypothetical protein VP2327	1.09607	0.0029789	1.10197	0.0622963
1189841	VP2328	hypothetical protein VP2328	1.23268	0.0256805	1.24228	0.0229838
1189842	VP2329	efflux pump component MtrF	1.06796	0.176224	-1.15478	0.129192
1189843	VP2330	hypothetical protein VP2330	-1.34774	0.106202	-1.43003	0.125353
1189844	rpmE2	50S ribosomal protein L31	1.17001	0.726491	-1.14883	0.810119
1189845	VP2332	hypothetical protein VP2332	1.22978	0.00213233	1.04283	0.593938
1189846	VP2333	prolyl-tRNA synthetase	-1.01516	0.715511	1.05545	0.103155
1189847	VP2334	hypothetical protein VP2334	-1.19243	0.000622725	-1.03103	0.17774
1187696	VP0229	dTDP-4-dehydrorhamnose 3,5-epimerase	-1.1233	0.120003	1.00516	0.963966
1189848	VP2335	hypothetical protein VP2335	-1.11034	0.177494	-1.05832	0.280159
1189849	VP2336	hypothetical protein VP2336	-1.11251	0.0647712	-1.08761	0.324425
1189850	VP2337	sodium-dependent transporter	1.05658	0.528225	-1.14207	0.0619706
1189851	VP2338	chitinase	1.13031	0.00915861	1.12026	0.0192566
1189852	VP2339	hypothetical protein VP2339	1.38122	0.00871531	1.44186	0.00513819
1189853	VP2341	hypothetical protein VP2341	1.11529	0.0420705	1.09061	0.263677
1189854	VP2340	ATP-dependent DNA helicase RecQ	1.01445	0.767642	1.10638	0.0548322
1189855	VP2342	DNA polymerase IV	-1.00254	0.920179	1.08418	0.127548
1189856	VP2343	hypothetical protein VP2343	-1.22704	0.350302	-1.13648	0.582868
1189857	VP2344	hypothetical protein VP2344	-1.10518	0.0754065	1.03401	0.52932
1187481	VP0025	sulfur transfer protein SirA	1.24911	0.00266955	1.03885	0.610605
1187697	VP0230	glycosyltransferase	-1.04106	0.483667	1.01302	0.917666
1189858	VP2345	thiamin biosynthesis lipoprotein ApbE	-1.05817	0.077114	1.04476	0.106098
1189859	VP2346	Na(+)-translocating NADH-quinone reductase subunit F	-1.15111	0.00315748	-1.04914	0.363239
1189860	VP2347	Na(+)-translocating NADH-quinone reductase subunit E	-1.15442	0.0118082	-1.0393	0.580256
1189861	VP2348	Na(+)-translocating NADH-quinone reductase subunit D	-1.13024	0.0478625	-1.02018	0.812232
1189862	VP2349	Na(+)-translocating NADH-quinone reductase subunit C	-1.12896	0.0201421	-1.03027	0.704188
1189863	VP2350	Na(+)-translocating NADH-quinone reductase subunit B	-1.07829	0.106363	1.03048	0.70247
1189864	VP2351	Na(+)-translocating NADH-quinone reductase subunit A	-1.01334	0.514136	-1.02076	0.620907
1189865	VP2352	cell division protein BolA	-1.18241	0.0184039	-1.06883	0.156762
1189866	VP2353	methyltransferase	1.12043	0.087841	1.16091	0.0301885
1189867	VP2354	lipoprotein	1.0067	0.87381	1.05751	0.140694
1187698	VP0231	UDP-galactose phosphate transferase	1.00845	0.824527	1.02477	0.722167
1189868	VP2355	peptidyl-prolyl cis-trans isomerase A	1.10018	0.000184281	1.0849	0.0396605
1189869	VP2356	AmpG protein	1.20299	0.0154475	1.19686	0.00302913
1189870	VP2357	transcriptional activator ChrR	-1.00702	0.929963	-1.04403	0.54594
1189871	VP2358	RNA polymerase sigma factor	1.02942	0.71304	1.07909	0.262507
1189872	VP2359	hypothetical protein VP2359	-1.17387	0.355217	-1.00712	0.966493
1189873	VP2360	hypothetical protein VP2360	1.12946	0.306959	1.18167	0.311405
1189874	VP2361	hypothetical protein VP2361	-1.49453	0.625608	-2.45545	0.0698351
1189875	VP2362	outer membrane protein OmpK	1.17769	0.00854367	1.25202	0.000949529
1189876	VP2363	2-dehydropantoate 2-reductase	1.05082	0.364228	-1.12801	0.0472521
1189877	VP2364	4-methyl-5(B-hydroxyethyl)-thiazol monophosphate biosynthesis protein	-1.13913	0.018967	-1.03841	0.482501
1187699	VP0232	carbamoyl phosphate synthase-like protein	-1.07327	0.182761	1.02868	0.839162
1189878	VP2365	class V aminotransferase	-1.04473	0.292797	1.03461	0.276064
1189879	VP2366	GGDEF family protein	-1.38332	0.0183678	-1.01106	0.881643
1189880	VP2367	hypothetical protein VP2367	-1.0166	0.856701	-1.10871	0.335683
1189881	VP2368	HesA/MoeB/ThiF family protein	1.20837	0.0403721	-1.03225	0.318903
1189882	mltA	murein transglycosylase A	1.31567	0.010276	1.24033	0.00827247
1189883	VP2370	hypothetical protein VP2370	1.55858	0.00373586	1.67984	0.000152613
1189884	VP2371	N-acetylglutamate synthase	1.02057	0.87598	-1.10503	0.521509
1189885	VP2372	hypothetical protein VP2372	-1.06886	0.536621	-1.43031	0.0222481
1189886	VP2373	exodeoxyribonuclease V, 67 kDa subunit	1.0274	0.453223	1.1114	0.054732
1189887	VP2374	exodeoxyribonuclease V, 135 kDa subunit	1.04225	0.181999	1.10105	0.0240113
1187700	VP0233	hypothetical protein VP0233	-1.03904	0.104036	1.06897	0.470664
1189888	recC	exonuclease V subunit gamma	1.10764	0.00101006	1.16106	0.0110925
1189889	VP2376	hypothetical protein VP2376	1.08895	0.175346	1.19609	0.00213791
1189890	VP2377	hypothetical protein VP2377	-1.21433	0.00874856	-1.3131	0.00872515
1189891	VP2378	LysR family transcriptional regulator	1.13105	0.238131	1.12137	0.336
1189892	VP2379	DNA damage-inducible gene in SOS regulon, dependent on cyclic AMP and H-NS	-1.01305	0.358329	1.09178	0.0356825
1189893	VP2380	2,3,4,5-tetrahydropyridine-2,6-carboxylate N-succinyltransferase	1.02393	0.458091	-1.02106	0.607095
1189894	glpQ	glycerophosphodiester phosphodiesterase	-4.0324	0.00010825	-3.3187	0.000130767
1189895	glpT	sn-glycerol-3-phosphate transporter	-5.18968	5.29946e-05	-4.46891	7.80935e-05
1187701	VP0234	pilin glycosylation protein	-1.02089	0.610485	1.10113	0.424199
1189898	VP2385	glycerol uptake facilitator protein GlpF	-2.66715	2.6673e-05	-2.51974	0.000231848
1189899	glpK	glycerol kinase	-2.25717	0.000391965	-1.89462	0.000876844
1189900	VP2387	DeoR family transcriptional regulator	-1.19639	0.00144417	-1.20785	0.00617834
1189901	glpD	glycerol-3-phosphate dehydrogenase	-6.75139	2.84507e-05	-5.16268	0.000187954
1189902	VP2389	membrane transport protein	-1.1291	0.00119634	-1.18285	0.00269003
1189903	VP2390	hypothetical protein VP2390	1.13199	0.307527	1.00396	0.98151
1189904	VP2391	hypothetical protein VP2391	1.0407	0.0351441	-1.03431	0.342746
1189905	VP2392	hypothetical protein VP2392	-1.04745	0.566344	-1.12944	0.0596397
1189906	VP2393	LacI family transcription regulator	-1.0281	0.00629301	-1.05088	0.563419
1189907	VP2394	sodium:galactoside symporter family protein	1.3195	0.00249623	1.61095	0.00170125
1187702	VP0235	epimerase/dehydratase	-1.03425	0.358098	1.1154	0.214358
1189908	VP2395	hypothetical protein VP2395	1.3556	0.0652071	1.25401	0.215307
1189909	VP2396	LacI-family regulatory protein	1.08533	0.145977	1.02052	0.717768
1189910	galM	aldose 1-epimerase	1.13657	0.0628932	1.03699	0.504595
1189911	VP2398	galactokinase	1.20576	0.00195628	1.08896	0.173613
1189912	VP2399	galactose-1-phosphate uridylyltransferase	1.21254	0.0171708	1.21052	0.011807
1189913	VP2400	UDP-glucose 4-epimerase	1.07261	0.462005	-1.00171	0.985513
1189914	VP2401	hypothetical protein VP2401	1.59619	0.429496	1.87763	0.284365
1189915	VP2402	DNA-binding transcriptional repressor EbgR	1.18563	0.0113675	1.07891	0.13043
1189916	ebgA	cryptic beta-D-galactosidase subunit alpha	1.12003	0.158067	1.04828	0.449772
1189917	ebgC	cryptic beta-D-galactosidase subunit beta	1.17419	0.450785	1.1979	0.0410146
1187703	VP0236	nucleotide sugar dehydrogenase	-1.15892	0.0105463	-1.09253	0.187195
1189918	VP2405	oxidoreductase, partial	-1.10727	0.140381	-1.02045	0.376028
1189919	VP2406	LysR-like regular protein	1.1439	0.0628258	1.19769	0.0246334
1189920	VP2407	chromate resistance protein-like protein	1.33966	0.0386113	1.16907	0.154951
1189921	VP2408	hypothetical protein VP2408	1.04481	0.706582	-1.00359	0.924459
1189922	VP2409	hypothetical protein VP2409	-1.20719	0.0503301	-1.2762	0.155581
1189923	VP2410	tight adherence TadC-like transmembrane protein	-1.33349	0.0372062	-1.09448	0.402427
1189924	VP2411	tight adherence TadB-like transmembrane protein	-1.15453	0.272973	-1.11202	0.432104
1189925	VP2412	pilus assembly protein	-1.07785	0.00859003	-1.08776	0.0988759
1189926	VP2413	pilus assembly protein	-1.20856	0.152929	-1.07476	0.606658
1189927	VP2414	hypothetical protein VP2414	-1.15943	0.293675	-1.08545	0.358042
1187704	VP0237	UTP-glucose-1-phosphate uridylyltransferase	-1.27029	0.000699553	-1.20758	0.0191984
1189928	VP2415	hypothetical protein VP2415, partial	1.06029	0.621555	1.02566	0.864668
1189930	VP2417	hypothetical protein VP2417	-1.00326	0.971885	-1.09963	0.426886
1189931	VP2418	hypothetical protein VP2418	-1.6467	0.134835	-1.38783	0.136529
1189932	VP2419	pilus assembly transmembrane protein	-1.09702	0.161097	-1.21002	0.236298
1189933	VP2420	pilus assembly protein	-1.46628	0.0280297	-1.22582	0.121199
1189934	VP2421	hypothetical protein VP2421	-1.05127	0.620123	-1.03288	0.794651
1189935	VP2422	hypothetical protein VP2422	-1.35118	0.232727	-1.24236	0.520635
1189936	VP2423	fimbrial protein	1.12099	0.804831	1.02442	0.964646
1189937	VP2424	hypothetical protein VP2424	-1.02193	0.546604	-1.13429	0.419876
1187705	VP0238	hypothetical protein VP0238	-1.15791	0.0322985	-1.08803	0.014734
1189938	VP2425	long-chain-fatty-acid-CoA ligase	-1.15954	0.179174	-1.10086	0.466127
1189939	VP2426	hypothetical protein VP2426	1.10333	0.626432	1.45392	0.165507
1189940	VP2427	LysR family transcriptional regulator	-1.07281	0.251001	-1.09736	0.191387
1189941	fusA	elongation factor G	-1.09454	0.0503038	-1.02473	0.526412
1189942	VP2429	DNA repair protein RadA	1.16657	0.00989257	1.08066	0.0739809
1189943	VP2430	hypothetical protein VP2430	1.02309	0.258258	1.08016	0.00805244
1189944	serB	phosphoserine phosphatase	1.06171	0.189072	-1.02124	0.728105
1189945	VP2432	smp protein	1.01542	0.467018	-1.04916	0.116945
1189946	deoD	purine nucleoside phosphorylase	-1.30828	0.000142629	-1.20965	0.000972978
1189947	VP2434	phosphopentomutase	-1.39149	4.52664e-05	-1.22124	0.000414766
1187706	tpiA	triosephosphate isomerase	-1.01534	0.553909	1.01817	0.680361
1189948	deoA	thymidine phosphorylase	-1.2437	0.000211191	-1.25393	0.00561388
1189949	VP2436	deoxyribose-phosphate aldolase	-1.41747	0.000815103	-1.29882	0.0017599
1189950	VP2437	NupC family protein	1.38913	1.38576e-06	1.43816	1.16041e-05
1189951	VP2439	hydrolase	1.28934	0.000251287	1.23605	0.0513637
1189952	VP2438	hypothetical protein VP2438	-1.17925	0.00684641	-1.0025	0.975782
1189953	prfC	peptide chain release factor 3	1.10729	0.052145	1.05216	0.0606826
1189954	VP2441	ribosomal-protein-alanine acetyltransferase	1.22868	0.00025357	1.08225	0.0160685
1189955	VP2442	DNA polymerase III subunit psi	1.17018	0.0287502	-1.05488	0.48159
1189956	VP2443	hypothetical protein VP2443	-1.0192	0.878071	1.07663	0.665364
1189957	VP2444	acetyltransferase	-1.07625	0.0537818	-1.12271	0.0314955
1187482	VP0026	hypothetical protein VP0026	1.01094	0.949621	-1.03475	0.854454
1187707	VP0240	5-carboxymethyl-2-hydroxymuconate delta isomerase	-1.13047	0.246538	-1.29451	0.0596193
1189958	VP2445	lipid carrier protein	-1.25219	0.00478736	-1.22758	0.00638679
1189959	VP2446	c-di-GMP phosphodiesterase A-like protein	1.34864	0.00160159	1.26984	0.0110301
1189960	VP2447	protease	-1.26566	0.00636237	-1.27973	0.0127534
1189961	VP2448	protease	-1.10563	0.00213008	-1.06177	0.0222505
1189962	vmrA	multidrug efflux pump VmrA	1.1109	0.0297258	1.16037	0.0710511
1189963	VP2450	MarR family transcriptional regulator	1.49543	0.000369414	1.14014	0.032263
1189964	VP2451	lipoprotein NlpI	1.23876	0.000953623	1.0769	0.10095
1189965	VP2452	polynucleotide phosphorylase/polyadenylase	1.09836	0.0118085	1.18893	0.00495681
1189966	rpsO	30S ribosomal protein S15	1.05496	0.253409	-1.01998	0.809946
1189967	truB	tRNA pseudouridine synthase B	1.07505	0.0302438	1.05554	0.0506039
1187708	VP0241	hypothetical protein VP0241	1.20568	0.0100452	1.03284	0.65843
1189968	rbfA	ribosome-binding factor A	1.12801	0.0129456	1.13092	0.113392
1189969	infB	translation initiation factor IF-2	-1.16167	0.00274778	-1.01819	0.787401
1189970	nusA	transcription elongation factor NusA	-1.111	0.000174217	-1.0448	0.507378
1189971	VP2458	hypothetical protein VP2458	1.02242	0.593904	-1.03602	0.469427
1189974	secG	preprotein translocase subunit SecG	1.28373	5.72041e-05	-1.06723	0.415575
1189975	VP2459	hypothetical protein VP2459	1.14984	0.0579389	1.01957	0.667401
1189976	glmM	phosphoglucosamine mutase	-1.07387	0.0148989	-1.03757	0.299245
1189977	VP2462	dihydropteroate synthase	1.10043	0.0450371	1.09741	0.331645
1187709	VP0242	hypothetical protein VP0242	1.30889	0.00119345	1.14337	0.101365
1189978	VP2463	cell division protein FtsH	1.06511	0.022549	1.08546	0.0243253
1189979	rrmJ	23S rRNA methyltransferase J	-1.03461	0.375765	1.00356	0.927605
1189980	VP2465	RNA-binding protein	1.12091	0.106341	1.12441	0.126046
1189981	greA	transcription elongation factor GreA	-1.11022	0.0335417	-1.09124	0.00659228
1189982	VP2467	outer membrane protein OmpU	-1.04003	0.0785444	1.13508	0.00118746
1189983	VP2468	D-alanyl-D-alanine carboxypeptidase/endopeptidase	1.07923	0.0907286	1.04076	0.512743
1189984	VP2469	hypothetical protein VP2469	1.1908	0.00785069	-1.1831	0.030781
1189985	VP2470	tyrosyl-tRNA synthetase	1.16146	0.00367923	1.06447	0.0053464
1189986	VP2471	hypothetical protein VP2471	1.14802	0.0427205	1.11221	0.095181
1189987	VP2472	multidrug resistance protein	-1.02644	0.680385	-1.0727	0.21683
1187710	VP0243	hypothetical protein VP0243	1.2587	0.114407	-1.0753	0.562028
1189988	VP2473	hypothetical protein VP2473	-1.01706	0.738786	1.01681	0.812831
1189989	VP2474	iron-sulfur cluster insertion protein ErpA	1.04251	0.230864	-1.01799	0.769959
1189990	VP2475	glutamate-1-semialdehyde aminotransferase	-1.02338	0.549374	-1.05884	0.153062
1189991	VP2476	permease	1.04892	0.0418776	-1.05699	0.116456
1189992	VP2477	16S rRNA m2G 1207 methyltransferase	1.14161	0.0139652	1.00341	0.9372
1189993	VP2478	sensory box sensor histidine kinase/response regulator	1.08335	0.0146707	1.11722	0.00124211
1189994	VP2479	peptide ABC transporter periplasmic peptide-binding protein	1.07359	0.169729	1.0553	0.368201
1189995	VP2480	peptide ABC transporter permease	1.02348	0.767861	1.03807	0.528737
1189996	VP2481	peptide ABC transporter permease	-1.22159	0.108903	1.05185	0.429997
1189997	VP2482	peptide ABC transporter ATP-binding protein	1.16619	0.190007	1.10789	0.406581
1187711	glpX	fructose 1,6-bisphosphatase II	1.13256	0.0452906	-1.03704	0.525825
1189998	VP2483	peptide ABC transporter ATP-binding protein	1.0783	0.514653	1.2269	0.189178
1189999	VP2484	endoglucanase-like protein	-1.03658	0.491329	-1.09835	0.296289
1190000	VP2485	N-acetylglucosamine kinase	-1.0896	0.500315	-1.09524	0.48384
1190001	VP2486	beta-N-hexosaminidase	-1.04382	0.51627	-1.09522	0.0425188
1190002	VP2487	N,N\'-diacetylchitobiose phosphorylase	-1.05164	0.071696	-1.0072	0.90276
1190003	VP2488	phosphoglucomutase/phosphomannomutase	-1.12423	0.157372	-1.04231	0.744516
1190004	VP2489	iron(III) ABC transporter ATP-binding protein	-1.11112	0.010184	-1.05046	0.206031
1190005	VP2490	iron(III) ABC transporter permease	-1.00034	0.994941	1.01061	0.661946
1190006	VP2491	iron(III) ABC transporter periplasmic iron-compound-binding protein	1.02978	0.602374	-1.13332	0.120341
1190007	VP2492	ammonium transporter	-1.14999	0.274944	-1.07809	0.581086
1187712	VP0245	hypothetical protein VP0245	1.3536	0.0562057	1.06092	0.678361
1190008	VP2493	nitrogen regulatory protein P-II	-1.34759	0.112865	-1.19831	0.369194
1190009	VP2494	hypothetical protein VP2494	1.14566	0.174686	-1.43825	0.00629183
1190010	VP2495	bifunctional aconitate hydratase 2/2-methylisocitrate dehydratase	-1.20471	0.00113108	-1.17873	0.0098296
1190011	VP2496	hypothetical protein VP2496	1.16013	0.00721421	1.14973	0.00239842
1190012	VP2497	penicillin-binding protein 1B	1.12299	0.0140735	1.17922	0.0249647
1190013	VP2498	ATP-dependent RNA helicase HrpB	1.07818	0.221727	1.03654	0.502429
1190014	VP2499	sugar fermentation stimulation protein A	-1.05763	0.256045	-1.00626	0.904806
1190015	VP2500	DnaK suppressor protein	1.079	0.0425802	-1.13516	0.0425774
1190016	VP2501	hypothetical protein VP2501	2.09159	0.420703	2.04977	0.455182
1190017	VP2502	glutamyl-Q tRNA(Asp) synthetase	1.00241	0.870633	-1.08723	0.1417
1187713	VP0246	hypothetical protein VP0246	-1.08442	0.171932	-1.13169	0.136969
1190018	VP2503	hypothetical protein VP2503	1.52376	0.0082275	1.20967	0.462996
1190019	VP2504	polyA polymerase	-1.00551	0.86094	-1.02441	0.557607
1190020	VP2505	2-amino-4-hydroxy-6-hydroxymethyldihydropteridine pyrophosphokinase	-1.15677	0.00241759	-1.12519	0.0124793
1190021	panB	3-methyl-2-oxobutanoate hydroxymethyltransferase	-1.17519	0.00985916	-1.16634	0.00523673
1190022	panC	pantoate--beta-alanine ligase	-1.29734	0.000415902	-1.24828	0.00408991
1190024	VP2509	lipid A biosynthesis lauroyl acyltransferase	-1.0696	0.0898517	-1.11976	0.0749759
1190025	VP2510	permease	-1.03115	0.596902	1.00192	0.96643
1190026	VP2511	ABC transporter ATP-binding protein	-1.0379	0.355716	-1.03395	0.522442
1187714	VP0247	ribonuclease activity regulator protein RraA	-1.18225	0.0089761	-1.13337	0.0753824
1190028	VP2513	sulfate permease	1.14941	0.00310655	1.05721	0.0919886
1190029	VP2514	carbonic anhydrase	-1.01811	0.334811	1.00747	0.660498
1190030	VP2515	hypoxanthine-guanine phosphoribosyltransferase	-1.00887	0.73347	-1.20622	0.0164856
1190031	VP2516	OpaR protein	-1.25283	9.04166e-06	-1.38018	0.00216234
1190032	VP2517	dihydrolipoamide dehydrogenase	-1.10706	0.0226845	-1.10107	0.0150703
1190033	aceF	dihydrolipoamide acetyltransferase	-1.0801	0.0718641	-1.03066	0.620577
1190034	aceE	pyruvate dehydrogenase subunit E1	-1.04995	0.149762	-1.01636	0.775709
1190035	pdhR	transcriptional regulator PdhR	1.22895	0.00138204	1.01974	0.312274
1190036	VP2521	N-acetyl-anhydromuranmyl-L-alanine amidase	1.00959	0.876044	-1.13899	0.114799
1190037	VP2522	quinolinate phosphoribosyltransferase	1.08643	0.0912885	-1.07478	0.0535238
1187715	VP0248	1,4-dihydroxy-2-naphthoate octaprenyltransferase	-1.17523	0.088179	-1.02593	0.760234
1190038	VP2523	type IV pilin PilA	-1.15361	0.31635	-1.35443	0.0900777
1190039	VP2524	type IV pilin assembly protein PilB	-1.20812	0.0663914	-1.2419	0.0922772
1190040	VP2525	type IV pilin biogenesis protein PilC	-1.21467	0.133428	-1.13157	0.114562
1190041	VP2526	type IV prepilin-like proteins leader peptide processing enzyme	1.14559	0.043744	1.08884	0.172584
1190042	coaE	dephospho-CoA kinase	1.07955	0.0515042	1.1533	0.00041728
1190043	VP2528	hypothetical protein VP2528	1.03886	0.248277	1.04663	0.236203
1190044	VP2529	zinc-binding protein	1.05833	0.0387074	-1.07539	0.414384
1190045	rplS	50S ribosomal protein L19	-1.20846	0.00970612	-1.12314	0.0438792
1190046	trmD	tRNA (guanine-N(1)-)-methyltransferase	-1.12145	0.011361	-1.07106	0.189679
1190047	rimM	16S rRNA-processing protein RimM	-1.08426	0.0990829	-1.07322	0.271491
1187716	hslU	ATP-dependent protease ATP-binding subunit HslU	-1.10134	0.0235394	-1.03109	0.401884
1190048	rpsP	30S ribosomal protein S16	-1.07875	0.228621	-1.07024	0.451892
1190049	VP2534	signal recognition particle protein	1.02262	0.222313	1.04362	0.251463
1190050	VP2535	hypothetical protein VP2535	-1.13402	0.0749913	1.11489	0.13167
1190051	VP2536	hemolysin	1.28718	0.013016	1.23514	0.0546059
1190052	VP2537	S-ribosylhomocysteinase	-1.11066	0.0138552	-1.13579	0.0269349
1190053	VP2538	hypothetical protein VP2538	-1.0025	0.940802	1.11005	0.0935914
1190054	VP2539	glutamate--cysteine ligase	1.04956	0.0452557	1.05786	0.0452366
1190055	VP2540	insulinase family protease	1.13422	0.000524941	1.15442	0.000462514
1190056	VP2541	hypothetical protein VP2541	1.10238	0.0366475	1.14483	0.000278532
1190057	VP2542	quinone oxidoreductase	1.00978	0.812963	1.05341	0.210411
1187483	VP0027	LysR family transcriptional regulator	-1.1408	0.0170805	-1.04951	0.414786
1187717	VP0250	ATP-dependent protease peptidase subunit	-1.20344	0.00749898	-1.21282	0.0530459
1190058	VP2543	oxaloacetate decarboxylase, beta subunit	-1.14211	0.00170217	-1.07504	0.0334895
1190059	VP2544	oxaloacetate decarboxylase	-1.13262	0.00472773	-1.1341	0.0281123
1190060	VP2545	oxaloacetate decarboxylase subunit gamma	-1.12711	0.0368252	-1.12565	0.0642951
1187718	VP0251	cell division protein FtsN	1.0113	0.529706	-1.00188	0.969471
1190069	VPt062		1.31071	0.03472	1.07675	0.768852
1190070	VP2546	carbon storage regulator	-1.01395	0.609293	-1.02895	0.519551
1190071	VP2547	aspartate kinase	-1.12338	0.0430217	-1.06352	0.228448
1190072	alaS	alanyl-tRNA synthetase	1.00725	0.422693	1.07415	0.0538176
1190073	recX	recombination regulator RecX	1.71798	0.0290355	1.41533	0.180263
1190074	recA	recombinase A	1.07585	0.0641932	1.07226	0.0853385
1190075	VP2551	CinA-like protein	-1.02264	0.3879	-1.07401	0.29002
1190076	VP2552	DNA mismatch repair protein MutS	1.05711	0.0237163	1.0474	0.147832
1190077	VP2553	RNA polymerase sigma factor RpoS	-1.51476	0.000570737	-1.60598	0.000364031
1187719	VP0252	DNA-binding transcriptional regulator CytR	1.34654	0.00163179	1.30539	0.00218687
1190078	VP2554	lipoprotein NlpD	-1.31994	0.000241904	-1.18236	0.019236
1190079	pcm	protein-L-isoaspartate O-methyltransferase	-1.05891	0.142216	-1.02376	0.658644
1190080	surE	stationary phase survival protein SurE	-1.07572	0.0388695	1.03899	0.339982
1190081	truD	tRNA pseudouridine synthase D	1.03918	0.388054	1.14286	0.0182854
1190082	ispF	2-C-methyl-D-erythritol 2,4-cyclodiphosphate synthase	1.09615	0.0426424	1.08739	0.104191
1190083	ispD	2-C-methyl-D-erythritol 4-phosphate cytidylyltransferase	1.1935	0.0293928	1.06714	0.344442
1190084	ftsB	cell division protein FtsB	1.1924	0.0134137	1.01669	0.768851
1190085	eno	phosphopyruvate hydratase	-1.17463	0.00154963	-1.046	0.0996327
1190086	pyrG	CTP synthetase	-1.11911	0.00119744	-1.05799	0.00902833
1190087	mazG	nucleoside triphosphate pyrophosphohydrolase	1.04235	0.225366	1.08728	0.145448
1187720	VP0253	primosome assembly protein PriA	1.0908	0.078875	1.1264	0.0307666
1190088	VP2564	GTP pyrophosphokinase	-1.03504	0.0219924	-1.01449	0.0490252
1190089	VP2565	hypothetical protein VP2565	-1.12945	0.283216	-1.10694	0.632818
1190090	rumA	23S rRNA 5-methyluridine methyltransferase	1.0025	0.933454	1.03743	0.14176
1190091	VP2567	hybrid sensory histidine kinase BarA	-1.00506	0.757323	1.07944	0.00912012
1190092	acpS	4\'-phosphopantetheinyl transferase	-1.16804	0.0163755	-1.19055	0.020356
1190093	VP2569	pyridoxine 5\'-phosphate synthase	-1.23029	3.96922e-06	-1.2072	3.50719e-05
1190094	recO	DNA repair protein RecO	1.01902	0.592469	1.00285	0.951772
1190095	era	GTP-binding protein Era	-1.09729	0.00454337	1.08273	0.118695
1190096	rnc	ribonuclease III	-1.05919	0.139995	1.08509	0.0601325
1190097	VP2573	signal peptidase I	1.15833	0.0186732	1.22635	0.000512936
1187721	VP0254	hypothetical protein VP0254	1.07351	0.527249	-1.13579	0.589872
1190098	VP2574	GTP-binding protein LepA	1.10839	0.141639	1.03644	0.225954
1190099	VP2575	sigma-E factor regulatory protein RseC	1.18981	0.0322165	1.35036	0.0183946
1190100	rseB	periplasmic negative regulator of sigmaE	1.31306	0.000220868	1.3431	9.32619e-05
1190101	VP2577	sigma-E factor negative regulatory protein RseA	1.22593	0.000507035	1.26157	0.00555709
1190102	VP2578	RNA polymerase sigma factor RpoE	1.25037	0.00306636	1.26117	0.00703551
1190103	VP2579	hypothetical protein VP2579	-1.86243	0.0717045	-1.13947	0.752633
1190104	VP2580	L-aspartate oxidase	1.01402	0.463094	-1.0034	0.842686
1190105	VP2581	hypothetical protein VP2581	1.00261	0.931436	-1.00916	0.957506
1190106	VP2582	hypothetical protein VP2582	-1.01934	0.648302	1.02375	0.758974
1190107	VP2583	hypothetical protein VP2583	-1.00066	0.971807	1.00879	0.88598
1187722	rpmE	50S ribosomal protein L31	-1.09741	0.20433	-1.18457	0.0779617
1190108	VP2584	hypothetical protein VP2584	-1.00742	0.821805	1.04399	0.332791
1190109	VP2585	hypothetical protein VP2585	-1.08336	0.451635	1.04038	0.738981
1190110	VP2586	2-octaprenyl-6-methoxyphenol hydroxylase	1.08513	0.0224261	1.1458	0.00392171
1190111	VP2587	2-octaprenyl-6-methoxyphenyl hydroxylase	-1.00702	0.767653	1.00884	0.746204
1190112	VP2588	hypothetical protein VP2588	1.06701	0.063164	1.07983	0.0149922
1190113	VP2589	hypothetical protein VP2589	1.58361	0.220832	1.71641	0.14777
1190114	VP2590	hypothetical protein VP2590	-1.1983	0.00461314	-1.13308	0.024637
1190115	VP2591	5-formyltetrahydrofolate cyclo-ligase-family protein	1.13823	0.227585	1.06825	0.514885
1190116	VP2592	ribose-5-phosphate isomerase A	1.21837	0.00298713	1.05335	0.212374
1190117	VP2593	D-3-phosphoglycerate dehydrogenase	-1.23898	1.7748e-05	-1.21847	0.000442323
1187723	rpsJ	30S ribosomal protein S10	1.02412	0.145843	-1.02396	0.767015
1190118	VP2594	hypothetical protein VP2594	1.36241	0.00024147	1.29465	6.91755e-05
1190119	VP2595	chromosome replication initiation inhibitor protein	1.07872	0.0178424	1.03214	0.418081
1190120	VP2596	LysE/YggA family protein	1.05518	0.605205	-1.28281	0.0756812
1190121	VP2597	DNA-binding protein	1.06407	0.304474	1.08509	0.567275
1190122	VP2598	hypothetical protein VP2598	-1.33121	0.00111517	-1.25487	0.000242448
1190123	VP2599	fructose-bisphosphate aldolase	-1.01225	0.482084	1.03117	0.170068
1190124	pgk	phosphoglycerate kinase	-1.14314	0.00297606	-1.03326	0.144772
1190125	VP2601	erythrose 4-phosphate dehydrogenase	-1.07995	0.164124	1.02482	0.698384
1190126	VP2602	enterobactin receptor protein	1.20448	0.0898755	1.19994	0.155848
1190127	VP2603	iron-regulated virulence regulatory protein	1.00347	0.979454	1.23754	0.347507
1187724	rplC	50S ribosomal protein L3	-1.04503	0.0657336	-1.0236	0.784174
1190128	VP2605	transketolase	-1.00269	0.940866	1.0464	0.233566
1190129	VP2604	hypothetical protein VP2604	1.37759	0.254198	1.14802	0.637814
1190130	VP2606	S-adenosylmethionine synthetase	-1.0389	0.113202	-1.10326	0.00445735
1190131	VP2607	cytochrome c oxidase subunit I	1.21838	0.0633761	1.24796	0.0274879
1190132	VP2608	hypothetical protein VP2608	1.06982	0.464743	1.02846	0.840938
1190133	VP2609	extracellular deoxyribonuclease	1.26277	0.000659355	1.3606	6.93978e-05
1190134	VP2610	16S ribosomal RNA methyltransferase RsmE	-1.08434	0.0817847	-1.11314	0.272175
1190135	VP2611	glutathione synthetase	-1.07707	0.12605	1.11484	0.158352
1190136	VP2612	hypothetical protein VP2612	-1.04557	0.128701	1.06037	0.322598
1190137	VP2613	Holliday junction resolvase-like protein	-1.06081	0.0228536	1.09592	0.171463
1187725	rplD	50S ribosomal protein L4	-1.09846	0.0224035	1.00998	0.899857
1190138	VP2614	twitching motility protein PilT	1.01774	0.723195	1.09229	0.106751
1190139	VP2615	twitching motility protein PilT	1.11942	0.0144585	1.10067	0.0229114
1190140	VP2616	FkuA protein	1.07688	0.0962769	-1.02723	0.416865
1190141	VP2617	pyrroline-5-carboxylate reductase	-1.09875	0.0472504	-1.15388	0.0424689
1190142	VP2618	FkuB protein	-1.10553	0.0388147	-1.01779	0.72359
1190143	VP2619	hypothetical protein VP2619	-1.18936	0.00270614	-1.03097	0.245547
1190144	VP2620	hypothetical protein VP2620	-1.00381	0.952747	-1.07748	0.318047
1190145	VP2621	deoxyribonucleotide triphosphate pyrophosphatase	1.13264	0.0776722	-1.05369	0.388335
1190146	VP2622	coproporphyrinogen III oxidase	1.02583	0.520814	1.05436	0.112025
1190147	VP2623	glutaminase	1.20697	0.0359232	1.01383	0.809316
1187726	rplW	50S ribosomal protein L23	-1.13901	0.0646783	-1.00005	0.999655
1190148	VP2624	hypothetical protein VP2624	-1.02829	0.349405	-1.0066	0.866974
1190149	trmB	tRNA (guanine-N(7)-)-methyltransferase	1.26647	0.00101482	-1.0487	0.108021
1190150	VP2626	A/G-specific adenine glycosylase	1.02902	0.726163	1.00807	0.845208
1190151	VP2627	hypothetical protein VP2627	-1.04459	0.201251	-1.03253	0.620714
1190152	VP2628	membrane-bound lytic murein transglycosylase C	1.19869	0.0573234	1.15165	0.137589
1187484	VP0028	zinc-binding alcohol dehydrogenase	1.01519	0.743764	1.08251	0.110492
1187727	rplB	50S ribosomal protein L2	-1.09322	0.0216372	1.01656	0.833125
1190160	VP2629	methyl-accepting chemotaxis protein	-1.00947	0.613201	-1.14066	0.0253674
1190165	VPt074		1.38473	0.0482053	-1.26198	0.634915
1190166	VP2630	succinate-semialdehyde dehydrogenase	1.14898	0.00544778	1.21628	0.00381989
1187728	rpsS	30S ribosomal protein S19	-1.11912	0.0309972	-1.02093	0.844008
1190168	VPr007		-1.17103	0.806938	1.08033	0.901162
1190175	VP2631	HD-GYP domain-containing protein	1.39323	0.00355437	1.41642	0.0026162
1190176	VP2632	LacI family transcription regulator	-1.1474	0.0139339	-1.04564	0.209777
1190177	VP2633	hypothetical protein VP2633	-1.10427	0.496784	-1.1785	0.309687
1187729	rplV	50S ribosomal protein L22	-1.14994	0.02013	-1.00857	0.928999
1190178	VP2634	6-phospho-beta-glucosidase	1.00201	0.96622	-1.11639	0.216071
1190179	VP2635	PTS system cellobiose-specific transporter subunit IIA	-1.38998	0.125626	-1.60818	0.0380124
1190180	VP2636	PTS system cellobiose-specific transporter subunit Iic transporter subunit	-1.27304	0.000403896	-1.15116	0.135604
1190181	VP2637	PTS system cellobiose-specific transporter subunit IIB	1.01985	0.871304	1.05591	0.87245
1190182	VP2638	deacetylase DA1	-1.34141	0.0201977	-1.37954	0.0236112
1190183	VPt079		1.16106	0.497073	-1.74983	0.139976
1190184	VP2639	short-chain dehydrogenase	1.01617	0.683667	1.16407	0.0308732
1190185	VP2640	hypothetical protein VP2640	-1.03557	0.689325	-1.06975	0.675925
1190186	VP2641	hypothetical protein VP2641	1.35259	0.0214607	-1.08824	0.372153
1190187	VP2642	permease	1.00304	0.900333	1.11234	0.0358852
1187730	rpsC	30S ribosomal protein S3	-1.13839	0.0178854	-1.04117	0.530512
1190188	VP2643	permease	1.17036	0.0105992	1.13949	0.0438944
1190189	VP2644	leucyl aminopeptidase	1.14053	0.00842435	1.04445	0.204468
1190190	VP2645	DNA polymerase III subunit chi	1.04119	0.721727	1.07503	0.502428
1190191	valS	valyl-tRNA synthetase	-1.03028	0.222902	1.00609	0.763583
1190192	VP2647	hypothetical protein VP2647	1.46791	0.279262	1.14079	0.669274
1190193	VP2648	acetyltransferase	1.16395	0.0740487	1.18647	0.0597209
1190194	VP2649	hypothetical protein VP2649	1.32864	0.00447248	-1.0017	0.987673
1190195	VP2650	hypothetical protein VP2650	1.19541	0.00351564	-1.04868	0.355359
1190197	VP2652	arginine deiminase	-1.05732	0.184281	-1.12287	0.0492943
1187731	rplP	50S ribosomal protein L16	-1.13952	0.00118362	-1.05468	0.520606
1190198	VP2653	ornithine carbamoyltransferase	1.02447	0.631046	-1.01739	0.799754
1190199	pyrB	aspartate carbamoyltransferase catalytic subunit	-1.02633	0.465579	-1.08256	0.162552
1190200	VP2655	aspartate carbamoyltransferase regulatory subunit	-1.33109	0.0090047	-1.07977	0.41024
1190201	VP2656	hypothetical protein VP2656	1.03162	0.381982	-1.00374	0.948808
1190202	VP2657	1-acyl-sn-glycerol-3-phosphate acyltransferase	1.0469	0.135893	-1.01625	0.768951
1190203	VP2658	UDP-N-acetylglucosamine 1-carboxyvinyltransferase	1.33815	0.00479071	1.46554	0.00146371
1190204	VP2659	BolA/YrbA family protein	1.27213	0.000456386	1.32014	0.00397865
1190205	VP2660	anti-sigma B factor antagonist	1.0925	0.161008	1.2695	0.000237747
1190206	VP2661	hypothetical protein VP2661	1.25934	0.00591557	1.32635	0.00695028
1190207	VP2662	ABC transporter	1.49249	0.000243118	1.42942	3.60197e-05
1187732	rpmC	50S ribosomal protein L29	-1.14341	0.0541349	-1.00814	0.958094
1190208	VP2663	ABC transporter	1.0794	0.262315	1.20911	0.00176065
1190209	VP2664	ABC transporter ATP-binding protein	1.25971	0.00785299	1.05615	0.0927707
1190210	VP2665	sodium/calcium exchanger protein	1.43955	7.79267e-05	1.07373	0.297342
1190211	VP2666	polysialic acid capsule expression protein	-1.12865	0.0586907	1.0108	0.872371
1190212	VP2667	hypothetical protein VP2667	-1.02764	0.729795	-1.00065	0.99246
1190213	VP2668	ABC transporter	1.01426	0.456263	-1.00241	0.887415
1190214	VP2669	ABC transporter ATP-binding protein	-1.05202	0.269427	1.04059	0.422477
1190215	VP2670	RNA polymerase factor sigma-54	-1.05743	0.00888388	1.01691	0.60513
1190216	VP2671	sigma-54 modulation protein	-1.21971	0.0208795	-1.18295	0.0326911
1190217	VP2672	nitrogen regulatory IIA protein PtsN	1.14067	0.107342	1.17109	0.0955543
1187733	rpsQ	30S ribosomal protein S17	-1.18044	0.00281472	-1.05652	0.431885
1190218	VP2673	hypothetical protein VP2673	1.16502	0.000351252	1.11513	0.0643654
1190219	VP2674	phosphocarrier protein NPr	1.18367	0.00776404	1.24448	0.0118847
1190220	VP2675	magnesium transporter	-1.04153	0.11697	1.01651	0.750434
1190221	tldE	peptidase PmbA	1.1293	0.0258231	1.11964	0.0430865
1190222	VP2677	hypothetical protein VP2677	-1.02545	0.149233	1.02413	0.517139
1190223	VP2678	D-lactate dehydrogenase	1.13079	0.0111653	1.02179	0.564776
1190224	VP2679	ribosomal large subunit pseudouridine synthase A	1.34737	0.0123477	-1.12966	0.0575003
1190226	VP2681	manganese transporter	1.13408	0.0345326	-1.14911	0.131135
1190227	VP2682	ATP-dependent helicase HepA	1.09203	0.0338887	1.00493	0.921336
1187734	rplN	50S ribosomal protein L14	1.00113	0.9759	-1.01192	0.854496
1190228	VP2683	hypothetical protein VP2683	-1.76397	0.00181706	-1.62681	0.000849696
1190229	VP2684	TldD protein	1.10836	0.0771973	1.08824	0.0866562
1190230	VP2685	carbon-nitrogen hydrolase	1.09423	0.114701	1.132	0.0942734
1190231	VP2686	hypothetical protein VP2686	1.21162	0.002755	1.32239	0.00181471
1190232	VP2687	ribonuclease G	1.04851	0.0550763	1.12184	0.00225029
1190233	maf	Maf-like protein	1.06534	0.112214	1.16025	0.0204924
1190234	VP2689	rod shape-determining protein MreD	1.05752	0.310888	1.14472	0.0435981
1190235	VP2690	rod shape-determining protein MreC	1.09192	0.000452586	1.16314	0.00770041
1190236	VP2691	rod shape-determining protein MreB	1.15768	0.00753769	1.06579	0.0385518
1190237	VP2692	hypothetical protein VP2692	-1.26726	0.000131901	-1.085	0.00849028
1187735	rplX	50S ribosomal protein L24	-1.04832	0.282916	1.00777	0.888772
1190238	VP2693	MshP protein	-1.10608	0.0174832	-1.00743	0.935666
1190239	VP2694	type IV prepilin, MshO	-1.13008	0.0339674	-1.09078	0.07461
1190240	VP2695	MSHA pilin protein MshD	-1.28046	0.00347768	-1.17059	0.0109174
1190241	VP2696	MSHA pilin protein MshC	-1.2048	0.0506956	-1.15241	0.090922
1190242	VP2697	MSHA pilin protein MshA	-1.22123	0.00211062	-1.52289	0.00675951
1190243	VP2698	V10 pilin	-1.45744	9.23981e-05	-1.43771	0.00147263
1190244	VP2699	MSHA biogenesis protein MshF	-1.49072	0.00310627	-1.22943	0.0155664
1190245	VP2700	MSHA biogenesis protein MshG	-1.3104	0.00231367	-1.21474	0.0907705
1190246	VP2701	MSHA biogenesis protein MshE	-1.31748	0.000104045	-1.22321	0.000196497
1190247	VP2702	MSHA biogenesis protein MshN	-1.27887	0.00195766	-1.16457	0.0147295
1187736	rplE	50S ribosomal protein L5	-1.04748	0.173106	1.00255	0.967048
1190248	VP2703	MSHA biogenesis protein MshM	-1.29714	0.00125408	-1.19125	0.00759212
1190249	VP2704	MSHA biogenesis protein MshL	-1.28981	0.000199969	-1.19609	0.0055635
1190250	VP2705	MSHA biogenesis protein MshK	-1.36454	0.0181427	-1.21824	0.0664051
1190251	VP2706	MSHA biogenesis protein MshJ	-1.35814	0.000210322	-1.19712	0.00390687
1190252	VP2707	MSHA biogenesis protein MshI	-1.23527	0.00158082	-1.222	0.00363686
1190253	VP2708	regulatory protein CsrD	-1.15926	0.010301	-1.16555	0.00546246
1190254	VP2709	single-stranded DNA-binding protein	1.28385	0.00233018	1.02738	0.66555
1190255	VP2710	LuxR family transcriptional regulator	1.23401	0.50757	-1.20055	0.451151
1190256	VP2711	UTP-glucose-1-phosphate uridylyltransferase	1.0416	0.0520187	-1.01634	0.628398
1190257	uvrA	excinuclease ABC subunit A	1.04505	0.0189173	1.07792	0.00424962
1187485	fadA	3-ketoacyl-CoA thiolase	-1.30227	0.0779401	-1.31735	0.0641901
1187737	rpsN	30S ribosomal protein S14	-1.09752	0.0624521	1.00473	0.949068
1190258	VP2713	hypothetical protein VP2713	1.05703	0.0486053	1.07773	0.0211941
1190259	VP2714	class V aminotransferase	-1.03502	0.253442	-1.08912	0.0217438
1190260	VP2716	hypothetical protein VP2716	-1.02617	0.14784	-1.22261	0.0234073
1190261	VP2715	aspartate kinase III	-1.03116	0.216681	-1.20649	0.000205123
1190262	metH	B12-dependent methionine synthase	-1.04408	0.0204071	-1.02435	0.159768
1190263	VP2718	Na+/H+ antiporter	1.12088	0.00219944	1.10777	0.051985
1190264	VP2719	hypothetical protein VP2719	-1.84752	0.0490419	-1.35209	0.244347
1190267	VPr012		2.2913	0.204384	2.94493	0.153094
1187738	rpsH	30S ribosomal protein S8	-1.10368	0.071877	1.00279	0.975636
1190269	VPr013		1.69445	0.311887	2.14126	0.222905
1190270	VP2720	phosphoadenosine phosphosulfate reductase	-1.09203	0.0125944	-1.20451	0.0738674
1190271	VP2721	sulfite reductase subunit beta	-1.22584	0.00456598	-1.17153	0.0410211
1190272	VP2722	sulfite reductase (NADPH) flavoprotein subunit alpha	-1.00576	0.919643	-1.08635	0.426444
1190273	VP2723	hypothetical protein VP2723	-1.27354	0.496463	-1.64376	0.16257
1190274	VP2724	hypothetical protein VP2724	1.15335	0.00533522	1.00472	0.909279
1190275	pspG	phage shock protein G	1.08227	0.730481	-1.00321	0.99241
1190277	VP2727	tRNA-dihydrouridine synthase A	1.43628	0.00729485	1.05506	0.284875
1187739	rplF	50S ribosomal protein L6	-1.08699	0.0779219	1.01135	0.886059
1190278	VP2728	hypothetical protein VP2728	1.26026	0.303372	-1.17237	0.705073
1190279	VP2729	zinc uptake regulation protein	1.14123	0.00620549	1.10995	0.0233905
1190280	VP2730	hypothetical protein VP2730	1.10987	0.0389279	1.05248	0.274265
1190281	pgi	glucose-6-phosphate isomerase	-1.32475	0.000425903	-1.25313	0.000627549
1190282	VP2732	hypothetical protein VP2732	1.45369	0.00154883	1.20671	0.0849873
1190283	VP2733	hypothetical protein VP2733	1.21167	0.0267835	1.1396	0.227833
1190284	alr	alanine racemase	1.03652	0.459379	1.10599	0.0825103
1190285	VP2735	replicative DNA helicase	1.11922	0.0163173	1.06821	0.0909557
1190286	VP2736	hypothetical protein VP2736	1.27664	0.00192293	-1.11828	0.0263553
1190287	rplI	50S ribosomal protein L9	-1.07683	0.0656309	-1.01298	0.726343
1187740	rplR	50S ribosomal protein L18	-1.09425	0.159271	1.02796	0.738656
1190288	rpsR	30S ribosomal protein S18	-1.03252	0.469155	-1.01181	0.802694
1190289	VP2739	primosomal replication protein N	1.03624	0.284293	1.03253	0.257956
1190290	rpsF	30S ribosomal protein S6	1.05523	0.269002	-1.01633	0.669852
1190291	VP2741	ribulose-phosphate 3-epimerase	1.05214	0.390741	-1.18058	0.0604008
1190292	VP2742	DNA adenine methylase	1.25797	0.000110044	1.03793	0.509451
1190293	VP2743	DamX-like protein	1.01863	0.617876	-1.03097	0.433809
1190294	aroB	3-dehydroquinate synthase	1.04508	0.015239	1.00578	0.75461
1190295	aroK	shikimate kinase I	1.22777	0.000233278	1.05251	0.0310967
1190296	VP2746	fimbrial assembly protein	1.01566	0.781886	1.0466	0.476134
1190297	VP2747	fimbrial assembly protein PilP	1.03706	0.87342	-1.26605	0.442019
1187741	rpsE	30S ribosomal protein S5	-1.10206	0.0424399	1.00435	0.951709
1190298	VP2748	fimbrial assembly protein PilO	-1.0938	0.536405	-1.02221	0.903784
1190299	VP2749	fimbrial assembly protein PilN	-1.10271	0.547861	-1.1	0.654986
1190300	VP2750	fimbrial assembly protein PilM	1.0788	0.378694	1.11028	0.271598
1190301	VP2751	penicillin-binding protein 1A	1.14481	0.010861	1.1587	0.0032955
1190302	VP2752	DNA-binding transcriptional regulator OxyR	1.06982	0.10653	1.03898	0.21391
1190303	VP2753	peroxiredoxin family protein/glutaredoxin	2.31263	0.103051	2.40792	0.0857827
1190304	VP2754	hypothetical protein VP2754	3.30862	0.0327478	2.31532	0.0493203
1190305	VP2755	hypothetical protein VP2755	1.11132	0.388548	1.17238	0.170577
1190306	VP2756	bifunctional argininosuccinate lyase/N-acetylglutamate synthase	1.02868	0.456832	-1.09945	0.159151
1190307	VP2757	argininosuccinate synthase	1.0571	0.224964	-1.01467	0.699739
1187742	rpmD	50S ribosomal protein L30	-1.13373	0.00967123	1.03881	0.737873
1190308	VP2758	acetylglutamate kinase	1.02392	0.550995	-1.08077	0.276808
1190309	argC	N-acetyl-gamma-glutamyl-phosphate reductase	1.17455	0.0289909	1.00011	0.99769
1190310	VP2760	acetylornithine deacetylase	1.15105	0.00210371	1.12997	0.0324979
1190311	VP2761	phosphoenolpyruvate carboxylase	1.0522	0.0381131	1.1301	0.000636831
1190312	VP2762	hypothetical protein VP2762	1.4342	9.1273e-05	1.18341	0.0221875
1190313	metF	5,10-methylenetetrahydrofolate reductase	-1.20786	0.00503036	-1.31383	0.00856977
1190314	metL	bifunctional aspartate kinase II/homoserine dehydrogenase II	1.05332	0.25179	1.04745	0.330541
1190315	VP2765	cystathionine gamma-synthase	1.18766	0.0174966	1.00913	0.843038
1190316	VP2766	transcriptional repressor protein MetJ	1.24764	0.00618167	1.04662	0.529738
1190317	VP2767	malate oxidoreductase	-1.03942	0.186308	-1.00907	0.745256
1187743	rplO	50S ribosomal protein L15	-1.13466	0.0115944	-1.01816	0.822719
1190318	VP2768	bacterioferritin	-1.09544	0.404188	-1.24516	0.0501993
1190319	VP2769	bacterioferritin-associated ferredoxin	1.25186	0.153998	1.23327	0.111953
1190320	tuf	elongation factor Tu	-1.146	0.00542639	-1.03131	0.340388
1190321	fusA	elongation factor G	-1.288	0.00261032	-1.13855	0.0184839
1190322	VP2772	30S ribosomal protein S7	-1.15966	0.017614	-1.02848	0.554998
1190323	rpsL	30S ribosomal protein S12	-1.0692	0.127194	-1.04083	0.505234
1190324	VP2774	hypothetical protein VP2774	1.15787	0.201818	1.27756	0.124472
1190325	VP2775	oxidation of intracellular sulfur	1.02523	0.618041	1.14692	0.227416
1190326	VP2776	sulfur transfer complex subunit TusD	1.05075	0.388551	1.15454	0.0977829
1190327	VP2777	hypothetical protein VP2777	1.06722	0.10295	1.17491	0.00231532
1187744	secY	preprotein translocase subunit SecY	-1.07183	0.0648009	1.01791	0.838985
1190328	VP2778	FKBP-type peptidyl-prolyl cis-trans isomerase	1.35513	0.000129703	1.32321	0.000207926
1190329	VP2779	hypothetical protein VP2779	1.16043	0.00734268	1.12627	0.197748
1190330	VP2780	hypothetical protein VP2780	1.25806	0.0927175	1.12519	0.32818
1190331	VP2781	asparaginase	1.10909	0.194591	1.1088	0.196285
1190332	VP2782	hypothetical protein VP2782	-1.19023	0.645249	1.30188	0.381518
1190333	VP2783	FKBP-type peptidyl-prolyl cis-trans isomerase	1.01174	0.759891	-1.0225	0.724719
1190334	VP2784	hypothetical protein VP2784	1.0262	0.49095	-1.00805	0.917724
1190335	VP2785	glutathione-regulated potassium-efflux system protein KefB	1.10071	0.213212	1.07073	0.264259
1190336	VP2786	glutathione-regulated potassium-efflux system ancillary protein KefG	1.06592	0.318523	-1.07602	0.359918
1187745	rpmJ	50S ribosomal protein L36	-1.11286	0.135285	-1.01522	0.86313
1190338	VP2788	ABC transporter ATP-binding protein	1.05582	0.188496	1.03544	0.441573
1190339	VP2789	hypothetical protein VP2789	1.08886	0.203016	1.15859	0.00931571
1190340	VP2790	hydrolase	1.15767	0.0138293	1.13023	0.00720804
1190341	VP2791	hypothetical protein VP2791	1.04528	0.475466	1.06791	0.428224
1190342	VP2792	phosphoribulokinase	-1.06937	0.072393	-1.14225	0.0410729
1190343	VP2793	cAMP-regulatory protein	-1.05624	0.00638294	-1.04937	0.0643428
1190344	VP2794	hypothetical protein VP2794	-1.39897	0.00758726	-1.28289	0.00514883
1190345	astD	succinylglutamic semialdehyde dehydrogenase	-1.25051	0.00933092	-1.24168	0.0209781
[truncated: 2,703 more rows]

## Sheet: S2 proteomic
Identified Proteins	Accession Number	Molecular Weight	Spectrum count
			POR-2ΔvcrD2	POR-2ΔvopB2-vopD2-vgpB	POR-2ΔvopB2-vopD2-vgpA
hypothetical protein [Vibrio parahaemolyticus]	gi|491620685	10 kDa	2	294	258
hypothetical protein [Vibrio parahaemolyticus]	gi|491633486	53 kDa	0	105	97
MULTISPECIES: flagellin A [Vibrio]	gi|491600208 (+3)	40 kDa	88	17	12
hypothetical protein [Vibrio parahaemolyticus]	gi|499419025 (+2)	166 kDa	0	98	87
hypothetical protein [Vibrio parahaemolyticus]	gi|499419032	166 kDa	20	51	37
RTX toxin [Vibrio parahaemolyticus].	gi|1008822215 (+9)	338 kDa	35	34	37
MULTISPECIES: flagellin C [Vibrio]	gi|491604718 (+11)	41 kDa	72	12	13
hypothetical protein [Vibrio parahaemolyticus]	gi|491620513	52 kDa	21	19	12
proprotein convertase P-domain protein [Vibrio parahaemolyticus]	gi|491620721	85 kDa	15	14	12
hypothetical protein [Vibrio parahaemolyticus]	gi|491605607 (+1)	24 kDa	0	28	39
flagellin B/D [Vibrio parahaemolyticus]	gi|491623539 (+5)	40 kDa	83	18	13
aminotransferase [Vibrio parahaemolyticus]	gi|491620639 (+4)	53 kDa	18	13	7
cytotoxin [Vibrio parahaemolyticus]	gi|491620501	40 kDa	0	19	11
conjugal transfer protein TraA [Vibrio parahaemolyticus]	gi|491605676 (+2)	26 kDa	0	12	13
MULTISPECIES: flagellar hook protein FlgK [Vibrio]	gi|491624724 (+17)	71 kDa	20	1	1
putative OspB protein [Vibrio parahaemolyticus Peru-466]	gi|308085672 (+4)	33 kDa	0	23	14
conserved hypothetical protein [Vibrio parahaemolyticus AQ3810]	gi|149750543 (+4)	76 kDa	7	7	8
outer membrane protein U [Vibrio parahaemolyticus]	gi|491632844	36 kDa	6	11	11
MULTISPECIES: enolase [Vibrio]	gi|491598017 (+14)	46 kDa	15	9	7
flagellar hook-basal body family protein, partial [Vibrio parahaemolyticus]	gi|545077872	47 kDa	14	8	5
porin [Vibrio parahaemolyticus]	gi|491624327 (+5)	36 kDa	10	8	5
hypothetical protein [Vibrio parahaemolyticus]	gi|491605683	13 kDa	0	17	16
TonB-dependent receptor [Vibrio parahaemolyticus]	gi|491623316 (+46)	77 kDa	13	3	3
hypothetical protein [Vibrio parahaemolyticus]	gi|491605390 (+26)	21 kDa	5	10	7
flagellar hook-associated protein 2 [Vibrio parahaemolyticus]	gi|491623535	73 kDa	17	0	0
5'-nucleotidase [Vibrio parahaemolyticus]	gi|491621378 (+6)	61 kDa	10	3	3
membrane protein [Vibrio parahaemolyticus]	gi|491606489 (+23)	36 kDa	9	5	6
MULTISPECIES: flagellar hook-associated protein FlgL [Vibrio]	gi|491624705 (+11)	45 kDa	8	1	1
flagellar sheath protein A [Vibrio parahaemolyticus]	gi|491624361 (+19)	52 kDa	12	1	1
hypothetical protein [Vibrio parahaemolyticus]	gi|491605642 (+1)	24 kDa	0	5	5
nuclease [Vibrio parahaemolyticus]	gi|491622537 (+2)	106 kDa	14	2	2
MULTISPECIES: flagellar basal body rod modification protein FlgD [Vibrio]	gi|491604732 (+6)	25 kDa	8	1	3
multidrug DMT transporter permease [Vibrio parahaemolyticus]	gi|491620672	33 kDa	0	10	13
MULTISPECIES: glyceraldehyde-3-phosphate dehydrogenase [Vibrio]	gi|491622007 (+3)	35 kDa	5	5	4
iron-binding protein, partial [Vibrio parahaemolyticus]	gi|491603712 (+13)	38 kDa	5	5	3
translation elongation factor Tu [Vibrio parahaemolyticus AQ3810]	gi|149745918 (+17)	49 kDa	8	5	7
peptidase S9 [Vibrio parahaemolyticus]	gi|491633511 (+2)	75 kDa	10	3	2
hypothetical protein, partial [Vibrio parahaemolyticus]	gi|491600687 (+5)	63 kDa	9	1	3
flagellar biosynthesis protein FlgM [Vibrio parahaemolyticus]	gi|646579685	11 kDa	5	1	2
MULTISPECIES: fructose-bisphosphate aldolase [Vibrio]	gi|491624905 (+3)	39 kDa	6	4	2
MULTISPECIES: sugar ABC transporter substrate-binding protein [Vibrio]	gi|491605544 (+15)	42 kDa	6	4	3
GlcNAc-binding protein A [Vibrio parahaemolyticus]	gi|491622626 (+21)	54 kDa	8	3	4
membrane protein [Vibrio parahaemolyticus]	gi|491596429 (+7)	34 kDa	7	3	3
MULTISPECIES: trigger factor [Vibrio]	gi|491603052 (+14)	48 kDa	9	2	3
MULTISPECIES: elongation factor Ts [Vibrio]	gi|491599167 (+2)	30 kDa	7	5	4
molecular chaperone [Vibrio parahaemolyticus]	gi|491620592 (+1)	43 kDa	0	3	3
exoenzyme T [Vibrio parahaemolyticus]	gi|491605681	26 kDa	0	9	7
hypothetical protein [Vibrio parahaemolyticus]	gi|491605677 (+4)	30 kDa	0	6	5
hypothetical protein [Vibrio parahaemolyticus]	gi|499419006	20 kDa	0	8	6
hypothetical protein [Vibrio parahaemolyticus]	gi|491619524 (+11)	43 kDa	4	1	1
oligopeptide ABC transporter periplasmic oligopeptide-binding protein [Vibrio parahaemolyticus 10329]	gi|328474575 (+22)	64 kDa	6	0	1
MULTISPECIES: phosphoglycerate kinase [Vibrio]	gi|491536328 (+15)	41 kDa	7	3	3
aminotransferase, classes I and II superfamily [Vibrio antiquarius]	gi|151939210 (+79)	44 kDa	3	5	1
MULTISPECIES: membrane protein [Vibrio]	gi|491596635 (+16)	21 kDa	4	3	0
antioxidant, AhpC/TSA family [Vibrio antiquarius]	gi|151938862 (+5)	29 kDa	4	3	2
molecular chaperone GroEL [Vibrio alginolyticus]	gi|491516352 (+35)	56 kDa	6	0	0
chaperonin GroL [Vibrio parahaemolyticus AQ3810]	gi|149745978 (+12)	43 kDa	10	0	1
chitinase [Vibrio parahaemolyticus]	gi|491596544 (+94)	112 kDa	3	3	2
endonuclease I [Vibrio parahaemolyticus]	gi|491600765 (+99)	59 kDa	2	2	1
MULTISPECIES: molecular chaperone DnaK [Vibrio]	gi|491598381 (+11)	69 kDa	6	3	1
protein FlaG [Vibrio parahaemolyticus]	gi|491623509 (+1)	16 kDa	4	1	2
ferric siderophore receptor homolog [Vibrio parahaemolyticus]	gi|13358844 (+100)	75 kDa	7	0	1
hypothetical protein [Vibrio parahaemolyticus]	gi|491605608	9 kDa	0	6	2
MULTISPECIES: hypothetical protein [Vibrio]	gi|491520375 (+6)	20 kDa	6	0	0
MULTISPECIES: acyl carrier protein [Vibrionaceae]	gi|490540983 (+6)	9 kDa	4	1	1
maltoporin [Vibrio parahaemolyticus]	gi|491600800 (+1)	47 kDa	4	0	0
spermidine/putrescine ABC transporter substrate-binding protein, partial [Vibrio parahaemolyticus]	gi|491596327 (+12)	37 kDa	2	1	2
thermolabile hemolysin [Vibrio parahaemolyticus]	gi|31074375 (+9)	47 kDa	2	2	1
hypothetical protein VIBHAR_00213 [Vibrio campbellii ATCC BAA-1116]	gi|156524167 (+5)	11 kDa	3	1	1
MULTISPECIES: 2-amino-3-ketobutyrate CoA ligase [Vibrio]	gi|491616157 (+15)	43 kDa	2	0	1
MSHA biogenesis protein MshA, partial [Vibrio parahaemolyticus]	gi|491623471 (+2)	17 kDa	2	0	1
MULTISPECIES: 2,3-bisphosphoglycerate-independent phosphoglycerate mutase [Vibrio]	gi|491599369 (+21)	55 kDa	6	0	0
RecName: Full=10 kDa chaperonin 1; AltName: Full=GroES protein 1; AltName: Full=Protein Cpn10 1	gi|33300947 (+16)	11 kDa	3	1	1
ferric aerobactin receptor precursor [Vibrio parahaemolyticus]	gi|13928548 (+113)	79 kDa	2	1	1
ribosomal protein L1, partial [Vibrio sp. HENC-02]	gi|408889602 (+33)	19 kDa	2	3	2
flagellar basal-body rod protein FlgB [Vibrio parahaemolyticus AN-5034]	gi|308090130 (+9)	19 kDa	3	0	0
D-Tyr-tRNAtyr deacylase [Vibrio parahaemolyticus Peru-466]	gi|308085484 (+5)	110 kDa	3	0	0
iron(III) dicitrate ABC transporter, ATP-binding protein FecE [Vibrio parahaemolyticus Peru-466]	gi|308088467 (+46)	33 kDa	3	0	0
hypothetical protein [Vibrio parahaemolyticus]	gi|491596787 (+8)	11 kDa	2	1	1
heat shock protein 60 family co-chaperone GroES [Vibrio sp. JCM 18905]	gi|635166478	11 kDa	2	1	2
MULTISPECIES: keto-acid formate acetyltransferase [Vibrio]	gi|491598627 (+13)	85 kDa	4	0	0
C4-dicarboxylate ABC transporter substrate-binding protein [Vibrio parahaemolyticus]	gi|491597126 (+13)	35 kDa	2	0	1
spermidine/putrescine ABC transporter, periplasmic spermidine/putrescine-binding protein [Vibrio harveyi 1DA3]	gi|269832200 (+87)	42 kDa	2	0	1
hypothetical protein [Vibrio parahaemolyticus]	gi|499419012 (+14)	12 kDa	0	2	2
flagellar hook-length control protein FliK [Vibrio parahaemolyticus]	gi|491623542 (+52)	68 kDa	3	0	0
ligand-gated channel [Vibrio alginolyticus].	gi|1011919808 (+122)	79 kDa	2	0	1
MULTISPECIES: PTS glucose transporter subunit IIA [Vibrio]	gi|491524414 (+4)	18 kDa	1	2	1
long-chain fatty acid transporter [Vibrio parahaemolyticus]	gi|491600102 (+30)	46 kDa	2	0	1
MULTISPECIES: hypothetical protein [Vibrio]	gi|491621684	8 kDa	0	2	2
MULTISPECIES: 50S ribosomal protein L9 [Vibrio]	gi|491593953 (+6)	16 kDa	3	0	0
pyruvate kinase [Vibrio parahaemolyticus]	gi|491596232 (+11)	50 kDa	3	0	0
MULTISPECIES: phosphoenolpyruvate carboxykinase [Vibrio]	gi|491521660 (+51)	60 kDa	0	2	3
MULTISPECIES: acetaldehyde dehydrogenase [Vibrio]	gi|491604188 (+17)	97 kDa	2	1	0
autonomous glycyl radical cofactor GrcA [Vibrio campbellii]	gi|491568874 (+14)	14 kDa	2	0	0
hypothetical protein [Vibrio parahaemolyticus]	gi|491602548	13 kDa	2	0	0
peptidase M6 [Vibrio parahaemolyticus]	gi|491621481 (+28)	107 kDa	3	0	0
Flagellar basal-body rod protein flgC [Vibrio harveyi 1DA3]	gi|269833638 (+25)	13 kDa	3	0	0
OtnA protein [Vibrio alginolyticus].	gi|1004111407 (+197)	99 kDa	3	0	0
MULTISPECIES: 50S ribosomal protein L6 [Vibrio]	gi|491534756 (+5)	19 kDa	2	0	0
outer membrane protein OmpA, partial [Vibrio parahaemolyticus]	gi|212283809 (+13)	33 kDa	2	0	0
hypothetical protein [Vibrio parahaemolyticus]	gi|491597654 (+56)	83 kDa	2	0	0
hemin receptor [Vibrio parahaemolyticus]	gi|491621661 (+79)	30 kDa	2	0	0
glucose-6-phosphate isomerase, partial [Vibrio alginolyticus].	gi|1004111214 (+57)	56 kDa	2	0	0
6-phosphogluconate dehydrogenase, decarboxylating [Vibrio parahaemolyticus AQ3810]	gi|149750456 (+31)	54 kDa	2	0	0
MULTISPECIES: 50S ribosomal protein L11 [Vibrio]	gi|491527057 (+7)	15 kDa	2	0	0
3-oxoacyl-[acyl-carrier-protein] synthase 1 [Vibrio parahaemolyticus AQ3810]	gi|149745344 (+14)	36 kDa	2	0	0
cysteine synthase A (O-acetylserine sulfhydrylase A) (O-acetylserine (Thiol)-lyase A) [Vibrio parahaemolyticus AQ3810]	gi|149745277 (+24)	21 kDa	2	0	0
msha biogenesis protein mshk [Vibrio parahaemolyticus AQ3810]	gi|149746548 (+25)	11 kDa	2	0	0
MULTISPECIES: DNA-binding protein HU-beta [Vibrio]	gi|491524714 (+5)	9 kDa	2	0	0

## Sheet: S3 RNAseq vtrN mutant
NCBI GeneID	Gene name	Protein name	WTΔvpa1369/WT
			Fold Change	P-Value
1187457	VP0001	flavodoxin	1.18296	0.162083
1187458	trmE	tRNA modification GTPase TrmE	1.01876	0.646565
1187459	VP0003	inner membrane protein translocase component YidC	-1.13703	5.03501e-05
1187460	rnpA	ribonuclease P	-1.08078	0.263188
1187461	rpmH	50S ribosomal protein L34	1.0031	0.947635
1187462	VP0006	amino acid ABC transporter ATP-binding protein	1.27906	0.006726
1187463	VP0007	amino acid ABC transporter permease	1.14144	0.325675
1187464	VP0008	amino acid ABC transporter periplasmic amino acid-binding portion	1.06268	0.346374
1187467	dnaA	chromosomal replication initiation protein	1.00241	0.960289
1187468	VP0012	DNA polymerase III subunit beta	1.06626	0.0080353
1187469	recF	recombination protein F	1.07214	0.146051
1187470	gyrB	DNA gyrase subunit B	1.10907	0.00860103
1187472	VP0016	hypothetical protein VP0016	1.35049	0.188724
1187473	VP0017	hypothetical protein VP0017	-1.92428	0.0217853
1187474	VP0018	16 kDa heat shock protein A	1.27854	0.0402729
1187475	avtA	valine--pyruvate transaminase	1.13545	0.0610412
1187476	malS	periplasmic alpha-amylase	1.11364	0.156481
1187477	glyS	glycyl-tRNA synthetase subunit beta	1.02918	0.47294
1187478	glyQ	glycyl-tRNA synthetase subunit alpha	1.04625	0.282893
1187479	VP0023	hypothetical protein VP0023	1.21589	0.0175464
1187480	VP0024	NADH dehydrogenase subunit II-like protein	-1.25396	0.0647418
1187481	VP0025	sulfur transfer protein SirA	-1.10969	0.379884
1187482	VP0026	hypothetical protein VP0026	1.5309	0.0623048
1187483	VP0027	LysR family transcriptional regulator	-1.04781	0.333635
1187484	VP0028	zinc-binding alcohol dehydrogenase	1.14668	0.0450805
1187485	fadA	3-ketoacyl-CoA thiolase	1.30563	0.123881
1187486	fadB	multifunctional fatty acid oxidation complex subunit alpha	1.17421	0.0925817
1187487	VP0031	hypothetical protein VP0031	1.09227	0.651646
1187488	VP0032	potassium uptake protein TrkH	-1.10793	0.0532342
1187489	hemG	protoporphyrinogen oxidase	-1.06839	0.390944
1187496	VP0034	DNA-binding transcriptional regulator IlvY	1.18325	0.0840172
1187497	VP0035	ketol-acid reductoisomerase	-1.37557	0.0182491
1187498	VP0036	hypothetical protein VP0036	1.01858	0.814032
1187500	VP0038	multidrug resistance protein	1.10886	0.0110568
1187501	VP0039	hypothetical protein VP0039	1.08157	0.0472405
1187502	VP0040	TetR family transcriptional regulator	1.0286	0.433794
1187503	VP0041	ATP-dependent DNA helicase Rep	-1.09665	0.12176
1187504	VP0042	cytochrome c5	-1.04547	0.268653
1187511	VP0044	hypothetical protein VP0044	1.03228	0.701099
1187513	VP0046	hypothetical protein VP0046	1.08688	0.539382
1187514	VP0047	peptide ABC transporter ATP-binding protein	-1.15309	0.122955
1187515	VP0048	peptide ABC transporter periplasmic peptide-binding protein	-1.76827	0.0402938
1187516	VP0049	peptide ABC transporter permease	-1.48969	0.154988
1187517	VP0050	peptide ABC transporter permease	-1.54737	0.10663
1187518	VP0052	hypothetical protein VP0052	-2.91088	0.025996
1187519	VP0051	hypothetical protein VP0051	-1.40933	0.025926
1187520	VP0053	hypothetical protein VP0053	1.36828	0.0911443
1187521	VP0054	hypothetical protein VP0054	1.56729	0.000512436
1187522	VP0055	RNA polymerase ECF-type sigma factor	1.52359	0.133719
1187523	VP0056	hypothetical protein VP0056	1.70356	0.0193074
1187524	VP0057	hypothetical protein VP0057	1.35042	0.0587663
1187525	VP0058	gluconate utilization system Gnt-I transcriptional repressor	1.24623	0.00683152
1187526	VP0059	LysR family transcriptional regulator	1.27753	0.130985
1187527	VP0060	multidrug transmembrane resistance signal peptide protein	1.32759	0.00477315
1187528	VP0061	multidrug transmembrane resistance signal peptide protein	1.25641	0.0854676
1187529	VP0062	phosphogluconate dehydratase	1.09401	0.409259
1187530	VP0063	thermoresistant gluconokinase	1.46546	0.143574
1187531	VP0064	gluconate permease	1.51506	0.0631937
1187532	VP0065	keto-hydroxyglutarate-aldolase/keto-deoxy-phosphogluconate aldolase	1.27112	0.0875767
1187533	VP0066	purine nucleoside phosphorylase	1.05191	0.738529
1187534	VP0067	LysR family regulatory protein	1.25799	0.0422566
1187535	VP0068	glutathione reductase	1.19497	0.000250028
1187536	VP0069	hypothetical protein VP0069	1.11858	0.0376459
1187537	VP0070	oligopeptidase A	1.13982	0.0938332
1187538	VP0072	DNA-binding transcriptional regulator AsnC	1.14831	0.0428309
1187539	VP0071	sensory box/GGDEF family protein	1.13008	0.060062
1187540	VP0073	hypothetical protein VP0073	1.14053	0.140174
1187541	VP0074	hypothetical protein VP0074	1.42452	0.0797201
1187542	VP0075	MadN protein	-1.09638	0.410187
1187543	VP0076	universal stress protein A	-1.2694	0.042829
1187544	VP0077	ferritin	1.07359	0.00250905
1187545	VP0078	universal stress protein UspB	-1.00172	0.985716
1187546	VP0079	hypothetical protein VP0079	1.08619	0.583071
1187547	VP0080	sigma-54 interacting response regulator transcription regulator protein	-1.18835	0.107099
1187548	VP0081	hyperosmotically inducible periplasmic protein	-1.13107	0.740618
1187550	VP0083	hypothetical protein VP0083	1.07771	0.797567
1187551	VP0084	hypothetical protein VP0084	1.53953	0.0774902
1187552	VP0085	hypothetical protein VP0085	1.03284	0.870978
1187553	VP0086	hypothetical protein VP0086	1.18976	0.631288
1187554	VP0087	hypothetical protein VP0087	-1.59841	0.0867953
1187555	VP0088	hypothetical protein VP0088	-1.29538	0.293374
1187556	VP0089	hypothetical protein VP0089	-2.3189	0.275431
1187557	VP0090	hypothetical protein VP0090	-1.12426	0.845078
1187558	VP0091	permease	1.15308	0.386206
1187559	VP0092	hypothetical protein VP0092	1.14159	0.0770492
1187560	VP0093	hypothetical protein VP0093	1.04859	0.432211
1187561	VP0094	hypothetical protein VP0094	1.14253	0.13152
1187562	ubiE	ubiquinone/menaquinone biosynthesis methyltransferase	1.01636	0.661908
1187563	VP0096	hypothetical protein VP0096	-1.08654	0.0905806
1187564	ubiB	ubiquinone biosynthesis protein UbiB	1.13767	0.0225281
1187565	tatA	twin arginine translocase protein A	1.10636	0.199632
1187566	VP0099	sec-independent translocase	1.03771	0.140408
1187567	VP0100	hypothetical protein VP0100	1.09209	0.0868435
1187569	VP0103	hypothetical protein VP0103	-1.13213	0.189088
1187570	VP0102	hypothetical protein VP0102	1.31628	0.475584
1187571	VP0104	delta-aminolevulinic acid dehydratase	1.72538	0.00288098
1187572	VP0105	hypothetical protein VP0105	1.09576	0.0423578
1187573	VP0106	hypothetical protein VP0106	-1.22699	0.00368867
1187574	VP0107	DNA polymerase I	1.06258	0.0546952
1187575	VP0108	hypothetical protein VP0108	-1.39941	0.283532
1187576	engB	ribosome biogenesis GTP-binding protein YsxC	-1.10812	0.0769904
1187577	VP0110	cytochrome c4	-1.09383	0.387156
1187578	VP0111	hypothetical protein VP0111	-1.22369	0.00376866
1187579	VP0112	methyltransferase-like protein	1.10344	0.471408
1187580	VP0113	hypothetical protein VP0113	-1.09845	0.24372
1187581	VP0114	hypothetical protein VP0114	-1.00088	0.98653
1187582	VP0115	coproporphyrinogen III oxidase	-1.01662	0.480814
1187583	VP0116	adenosine deaminase	1.11934	0.086599
1187584	VP0117	GGDEF family protein	1.20245	0.0219789
1187585	VP0118	nitrogen regulation protein	1.10467	0.239658
1187586	glnL	nitrogen regulation protein NR(II)	1.32962	0.0171385
1187587	VP0120	hypothetical protein VP0120	1.41647	0.0548204
1187588	glnA	glutamine synthetase	1.1402	0.0588511
1187589	VP0122	BipA protein	1.01431	0.83639
1187590	VP0123	hypothetical protein VP0123	1.01492	0.933562
1187591	VP0124	hypothetical protein VP0124	-1.04172	0.471007
1187592	rbn	ribonuclease BN	1.23823	0.0219474
1187593	VP0126	D-tyrosyl-tRNA(Tyr) deacylase	1.12765	0.290127
1187594	VP0127	hypothetical protein VP0127	-1.03821	0.62314
1187595	VP0128	hypothetical protein VP0128	1.15653	0.0920246
1187596	VP0129	phosphoenolpyruvate carboxykinase	1.04905	0.228142
1187597	hslO	Hsp33-like chaperonin	1.02878	0.56148
1187598	VP0131	hypothetical protein VP0131	1.21987	0.00554641
1187599	VP0132	general secretion pathway protein C	1.11487	0.0693337
1187600	VP0133	general secretion pathway protein D	1.08486	0.0728414
1187601	VP0134	general secretion pathway protein E	1.06718	0.102673
1187602	VP0135	general secretion pathway protein F	1.04099	0.24515
1187603	VP0136	general secretion pathway protein G	-1.13786	0.0296048
1187604	VP0137	general secretion pathway protein H	-1.03639	0.549289
1187605	VP0138	general secretion pathway protein I	1.04188	0.834066
1187606	VP0139	general secretion pathway protein J	-1.01501	0.879603
1187607	VP0140	general secretion pathway protein K	-1.04989	0.423156
1187608	VP0141	general secretion pathway protein L	1.08398	0.271183
1187609	VP0142	general secretion pathway protein M	-1.0087	0.898998
1187610	VP0143	general secretion pathway protein N	1.05914	0.470683
1187611	VP0144	CysQ protein	1.18055	0.0171846
1187612	nudE	ADP-ribose diphosphatase NudE	1.12459	0.280443
1187613	VP0146	DNA uptake protein	1.14413	0.00458149
1187614	VP0147	ComF-like protein	1.48014	0.0223052
1187615	VP0148	BioH protein	-1.01123	0.80764
1187616	VP0149	hypothetical protein VP0149	-1.34391	0.0882065
1187617	VP0150	hypothetical protein VP0150	1.45232	0.000154806
1187618	VP0151	hypothetical protein VP0151	1.06313	0.25056
1187619	greB	transcription elongation factor GreB	-1.12867	0.226782
1187620	VP0153	hypothetical protein VP0153	-1.04204	0.629952
1187621	ompR	osmolarity response regulator	1.02934	0.448687
1187622	envZ	osmolarity sensor protein	1.0065	0.936773
1187623	VP0156	xanthine/uracil permease family protein	2.15127	0.0165149
1187624	VP0157	ATP-dependent DNA helicase RecG	1.13199	0.0141197
1187625	VP0158	tRNA guanosine-2\'-O-methyltransferase	1.15207	0.614787
1187626	VP0159	bifunctional (p)ppGpp synthetase II/ guanosine-3\',5\'-bis pyrophosphate 3\'-pyrophosphohydrolase	-1.05241	0.172813
1187627	rpoZ	DNA-directed RNA polymerase subunit omega	-1.06186	0.116806
1187628	gmk	guanylate kinase	1.23853	0.190461
1187629	VP0162	hypothetical protein VP0162	1.05522	0.605913
1187630	VP0163	TonB2 protein	1.19697	0.131627
1187631	VP0164	TonB system transport protein ExbD2	-1.00017	0.999588
1187632	VP0165	TonB system transport protein ExbB2	1.18001	0.371447
1187633	VP0166	TolR	1.21264	0.359729
1187634	VP0167	hypothetical protein VP0167	1.1408	0.425927
1187635	VP0168	hypothetical protein VP0168	1.06535	0.604673
1187637	VP0170	transmembrane ABC transporter protein	1.03449	0.799392
1187638	VP0171	peptide ABC transporter permease	1.1038	0.43375
1187639	VP0172	binding protein component of ABC transporter	-1.23398	0.156646
1187640	VP0173	oligopeptide ABC transporter ATP-binding protein	-1.24214	0.0282018
1187641	VP0174	oligopeptide ABC transporter ATP-binding protein	-1.07315	0.56479
1187642	VP0175	hypothetical protein VP0175	1.20565	0.0317562
1187643	VP0176	hypothetical protein VP0176	1.05482	0.0866283
1187644	rph	ribonuclease PH	-1.07532	0.335171
1187645	pyrE	orotate phosphoribosyltransferase	-1.0182	0.887463
1187646	VP0179	lipid A biosynthesis lauroyl acyltransferase	-1.07011	0.147395
1187647	slmA	nucleoid occlusion protein	-1.01373	0.708747
1187648	VP0181	bifunctional phosphopantothenoylcysteine decarboxylase/phosphopantothenate synthase	1.13197	0.217388
1187650	VP0183	methyl-accepting chemotaxis protein	1.10805	0.0182152
1187651	radC	DNA repair protein RadC	-1.11721	0.379927
1187652	rpmB	50S ribosomal protein L28	-1.14254	0.0106649
1187653	rpmG	50S ribosomal protein L33	-1.1165	0.242695
1187654	VP0187	Dca	1.2031	0.113766
1187655	VP0188	hypothetical protein VP0188	-1.05443	0.361734
1187656	VP0189	formamidopyrimidine-DNA glycosylase	-1.05576	0.35912
1187657	coaD	phosphopantetheine adenylyltransferase	1.0608	0.249373
1187658	VP0191	lipopolysaccharide A protein	-1.00275	0.950934
1187659	VP0192	hypothetical protein VP0192	-1.03831	0.639885
1187660	VP0193	lipopolysaccharide biosynthesis glycosyltransferase	1.25496	0.167832
1187661	VP0194	lipopolysaccharide biosynthesis protein	1.08172	0.0995934
1187662	VP0195	diacylglycerol kinase	-1.10863	0.430528
1187663	VP0196	3-deoxy-D-manno-octulosonic-acid kinase	1.00414	0.943607
1187664	VP0197	capsular polysaccharide biosynthesis protein D	1.04697	0.299862
1187665	VP0198	aminotransferase	-1.04037	0.179618
1187666	VP0199	NeuC protein	-1.01529	0.580371
1187667	VP0200	N-acetylneuraminic acid synthetase	1.02105	0.497025
1187668	VP0201	acetyltransferase	1.16212	0.013238
1187669	VP0202	sugar-phosphate nucleotide transferase	-1.02015	0.624036
1187670	VP0203	CMP-N-acetlyneuraminic acid synthetase	-1.0139	0.774226
1187671	VP0204	3-chlorobenzoate-3,4-dioxygenase dyhydrogenase-like protein	1.01018	0.721075
1187672	VP0205	glutamate-1-semialdehyde 2,1-aminomutase	-1.00164	0.95271
1187673	VP0206	amidohydrolase	1.03916	0.475981
1187674	VP0207	flagellin modification protein A	1.07095	0.00636305
1187675	VP0208	integral membrane protein	1.04967	0.147061
1187676	VP0209	citrate synthase	1.13929	0.0900396
1187677	VP0210	Lex2B	1.11438	0.0503302
1187678	VP0211	3-deoxy-D-manno-octulosonic-acid transferase	1.05929	0.240506
1187679	VP0212	ADP-heptose-LPS heptosyltransferase II	1.11163	0.00550776
1187680	VP0213	lipid A biosynthesis (KDO)2-(lauroyl)-lipid IVA acyltransferase	1.10345	0.111974
1187681	rfaD	ADP-L-glycero-D-mannoheptose-6-epimerase	-1.01559	0.459977
1187682	VP0215	OtnG protein	1.10842	0.00461726
1187683	VP0216	hypothetical protein VP0216	1.21057	0.149226
1187684	VP0217	regulator	1.08425	0.24891
1187685	VP0218	hypothetical protein VP0218	-1.35699	0.0046506
1187686	VP0219	hypothetical protein VP0219	-1.09203	0.0381092
1187687	VP0220	OtnA protein	-1.10841	0.0140353
1187688	VP0221	OtnB protein	-1.12016	0.120825
1187689	VP0222	dTDP-glucose 4,6 dehydratase	-1.0936	0.0684843
1187690	VP0223	D-glucose-1-phosphate thymidylyltransferase	-1.0268	0.679357
1187691	VP0224	dTDP-4-dehydrorhamnose reductase	-1.09808	0.17639
1187692	VP0225	capsular polysaccharide biosynthesis protein CapF	-1.16123	0.414355
1187693	VP0226	rhamnosyl transferase	-1.03892	0.126374
1187694	VP0227	hypothetical protein VP0227	-1.13684	0.065131
1187695	VP0228	integral membrane protein	-1.03107	0.586993
1187696	VP0229	dTDP-4-dehydrorhamnose 3,5-epimerase	-1.0248	0.66312
1187697	VP0230	glycosyltransferase	-1.00929	0.878139
1187698	VP0231	UDP-galactose phosphate transferase	1.042	0.483881
1187699	VP0232	carbamoyl phosphate synthase-like protein	1.01736	0.834718
1187700	VP0233	hypothetical protein VP0233	1.03425	0.571238
1187701	VP0234	pilin glycosylation protein	1.019	0.750763
1187702	VP0235	epimerase/dehydratase	1.07743	0.164965
1187703	VP0236	nucleotide sugar dehydrogenase	-1.02911	0.383173
1187704	VP0237	UTP-glucose-1-phosphate uridylyltransferase	-1.07892	0.0132406
1187705	VP0238	hypothetical protein VP0238	-1.07738	0.352053
1187706	tpiA	triosephosphate isomerase	1.03284	0.231034
1187707	VP0240	5-carboxymethyl-2-hydroxymuconate delta isomerase	1.21353	0.288814
1187708	VP0241	hypothetical protein VP0241	-1.0788	0.111818
1187709	VP0242	hypothetical protein VP0242	1.14552	0.240512
1187710	VP0243	hypothetical protein VP0243	1.22352	0.153957
1187711	glpX	fructose 1,6-bisphosphatase II	-1.0306	0.816738
1187713	VP0246	hypothetical protein VP0246	1.00659	0.844858
1187714	VP0247	ribonuclease activity regulator protein RraA	1.00554	0.927143
1187715	VP0248	1,4-dihydroxy-2-naphthoate octaprenyltransferase	1.33851	0.00379501
1187716	hslU	ATP-dependent protease ATP-binding subunit HslU	1.39955	0.00126024
1187717	VP0250	ATP-dependent protease peptidase subunit	1.47817	0.000323261
1187718	VP0251	cell division protein FtsN	1.00044	0.994081
1187719	VP0252	DNA-binding transcriptional regulator CytR	1.37949	0.00410013
1187720	VP0253	primosome assembly protein PriA	1.13042	0.080712
1187721	VP0254	hypothetical protein VP0254	1.3449	0.159046
1187722	rpmE	50S ribosomal protein L31	-1.33136	0.000827352
1187723	rpsJ	30S ribosomal protein S10	-1.09511	0.0552168
1187724	rplC	50S ribosomal protein L3	-1.11324	0.0794226
1187725	rplD	50S ribosomal protein L4	-1.08442	0.259834
1187726	rplW	50S ribosomal protein L23	-1.15084	0.107684
1187727	rplB	50S ribosomal protein L2	-1.084	0.376797
1187728	rpsS	30S ribosomal protein S19	-1.19573	0.118332
1187729	rplV	50S ribosomal protein L22	-1.13426	0.331656
1187730	rpsC	30S ribosomal protein S3	-1.20311	0.224308
1187731	rplP	50S ribosomal protein L16	-1.17853	0.225941
1187732	rpmC	50S ribosomal protein L29	-1.19462	0.1215
1187733	rpsQ	30S ribosomal protein S17	-1.22864	0.114852
1187734	rplN	50S ribosomal protein L14	-1.06517	0.111779
1187735	rplX	50S ribosomal protein L24	-1.06747	0.112603
1187736	rplE	50S ribosomal protein L5	-1.095	0.00770231
1187737	rpsN	30S ribosomal protein S14	-1.08165	0.120503
1187738	rpsH	30S ribosomal protein S8	-1.01127	0.820075
1187739	rplF	50S ribosomal protein L6	-1.00162	0.963354
1187740	rplR	50S ribosomal protein L18	1.0051	0.924773
1187741	rpsE	30S ribosomal protein S5	-1.02517	0.624982
1187742	rpmD	50S ribosomal protein L30	1.04672	0.567121
1187743	rplO	50S ribosomal protein L15	-1.01873	0.726503
1187744	secY	preprotein translocase subunit SecY	-1.01276	0.794876
1187745	rpmJ	50S ribosomal protein L36	-1.07535	0.357724
1187746	rpsM	30S ribosomal protein S13	-1.05657	0.0833432
1187747	VP0280	30S ribosomal protein S11	-1.06565	0.26369
1187748	rpsD	30S ribosomal protein S4	-1.11529	0.11899
1187749	VP0282	DNA-directed RNA polymerase subunit alpha	-1.11083	0.0720099
1187750	rplQ	50S ribosomal protein L17	-1.1037	0.082562
1187751	VP0284	hypothetical protein VP0284	1.20249	0.193657
1187752	VP0285	FKBP-type peptidyl-prolyl cis-trans isomerase	1.2082	0.101926
1187753	VP0286	hypothetical protein VP0286	1.07263	0.336109
1187754	VP0287	ElaA protein	1.04282	0.433437
1187755	VP0288	ATP-dependent RNA helicase DbpA	-1.08089	0.483667
1187756	VP0289	hypothetical protein VP0289	1.41753	0.0126717
1187757	cpdB	bifunctional 2\',3\'-cyclic nucleotide 2\'-phosphodiesterase/3\'-nucleotidase periplasmic protein	1.12388	0.0330857
1187758	VP0291	uroporphyrin-III C-methyltransferase	1.08311	0.813028
1187759	VP0292	sulfate adenylyltransferase	-3.28966	0.037502
1187760	cysN	sulfate adenylyltransferase	-2.86881	0.0580343
1187762	VP0295	sodium/sulfate symporter	-1.21333	0.446771
1187763	VP0296	adenylylsulfate kinase	-1.22576	0.169499
1187764	VP0297	hypothetical protein VP0297, partial	1.17694	0.0455605
1187765	VP0298	hypothetical protein VP0298	1.03381	0.779959
1187766	VP0299	hypothetical protein VP0299	-1.20338	0.286313
1187767	VP0300	hypothetical protein VP0300	1.219	0.101873
1187768	VP0301	ABC transporter ATP-binding protein	1.26345	0.0141348
1187769	VP0302	hypothetical protein VP0302	1.06715	0.790165
1187770	VP0303	hypothetical protein VP0303	1.27755	0.0757658
1187771	VP0304	hypothetical protein VP0304	1.01633	0.911025
1187772	VP0305	hypothetical protein VP0305	-1.19841	0.11885
1187773	VP0306	methionine sulfoxide reductase A	1.02549	0.7104
1187774	VP0307	hypothetical protein VP0307	1.07421	0.000574306
1187775	VP0308	hypothetical protein VP0308	1.10046	0.00880105
1187776	VP0309	hypothetical protein VP0309	1.02303	0.706165
1187777	VP0310	hypothetical protein VP0310	1.10447	0.365967
1187778	VP0311	inorganic pyrophosphatase	-1.2329	0.0662749
1187779	VP0313	fructose-1,6-bisphosphatase	-1.03834	0.158143
1187781	VP0314	UDP-N-acetylmuramate:L-alanyl-gamma-D-glutamyl-m eso-diaminopimelate ligase	1.01206	0.766435
1187782	VP0315	aromatic acid decarboxylase	1.08585	0.0942957
1187783	tbpA	thiamine transporter substrate binding subunit	1.07761	0.152274
1187784	thiP	thiamine transporter membrane protein	1.06618	0.237617
1187785	VP0318	thiamine ABC transporter ATP-binding protein	-1.01387	0.865448
1187786	VP0319	hypothetical protein VP0319	1.06942	0.334282
1187787	VP0320	hypothetical protein VP0320	-1.12072	0.0147229
1187788	VP0321	hypothetical protein VP0321	-1.25701	0.297278
1187789	VP0323	immunogenic protein	-1.6176	0.0163296
1187790	VP0322	hypothetical protein VP0322	-1.56493	0.0432121
1187791	VP0324	arginine repressor	1.03756	0.0709183
1187792	VP0325	malate dehydrogenase	1.16097	0.0328291
1187793	VP0326	hypothetical protein VP0326	1.92522	0.0561888
1187794	VP0327	octaprenyl-diphosphate synthase	1.07871	0.306642
1187795	rplU	50S ribosomal protein L21	-1.13829	0.0315393
1187796	rpmA	50S ribosomal protein L27	-1.18182	0.0362059
1187797	obgE	GTPase ObgE	-1.35236	6.42772e-05
1187798	VP0331	hypothetical protein VP0331	-1.24166	0.159244
1187799	VP0332	hypothetical protein VP0332	-1.23835	0.079231
1187800	VP0333	dihydrofolate reductase	-1.21668	0.0345798
1187801	apaH	diadenosine tetraphosphatase	1.02012	0.814342
1187802	apaG	ApaG protein	-1.03073	0.772728
1187803	ksgA	dimethyladenosine transferase	1.04927	0.353952
1187804	pdxA	4-hydroxythreonine-4-phosphate dehydrogenase	1.0853	0.0422459
1187805	VP0338	survival protein SurA	1.10342	0.0415144
1187806	VP0339	organic solvent tolerance protein	1.04342	0.124645
1187807	djlA	Dna-J like membrane chaperone protein	1.06794	0.628903
1187808	VP0341	hypothetical protein VP0341	1.10932	0.275009
1187809	leuD	isopropylmalate isomerase small subunit	-1.28798	0.0722011
1187810	VP0343	isopropylmalate isomerase large subunit	-1.23533	0.0954086
1187811	VP0344	3-isopropylmalate dehydrogenase	-1.09253	0.196801
1187812	VP0346	2-isopropylmalate synthase	-1.0774	0.228883
1187813	VP0345	hypothetical protein VP0345	1.15396	0.22934
1187814	VP0347	hypothetical protein VP0347	1.00929	0.912236
1187815	VP0348	hypothetical protein VP0348	2.05825	0.331572
1187816	VP0349	hypothetical protein VP0349	-1.22925	0.325857
1187817	leuO	leucine transcriptional activator	1.00342	0.928385
1187818	VP0351	long-chain-fatty-acid-CoA ligase	-1.18499	0.000466007
1187819	VP0352	acetolactate synthase 3 catalytic subunit	1.06537	0.340607
1187820	ilvH	acetolactate synthase 3 regulatory subunit	-1.02983	0.700877
1187821	VP0354	sensory box/GGDEF family protein	-1.13678	0.0480027
1187822	VP0355	LuxZ	1.0513	0.628071
1187823	VP0356	pyruvate kinase	-1.1869	0.00378094
1187824	VP0357	hypothetical protein VP0357	-1.24015	0.20446
1187825	VP0358	DeoR family transcriptional regulator	2.45591	0.0316524
1187826	VP0359	glucosamine--fructose-6-phosphate aminotransferase	3.38216	0.000417577
1187827	VP0360	hypothetical protein VP0360	1.1146	0.281094
1187828	VP0361	two component response regulator transcription regulator protein	1.03824	0.565722
1187829	VP0362	two component sensor protein	1.07394	0.19983
1187830	gldA	glycerol dehydrogenase	1.06297	0.717441
1187831	VP0364	dihydroxyacetone kinase subunit DhaK	1.19341	0.0384189
1187832	VP0365	dihydroxyacetone kinase subunit DhaL	-1.02677	0.822336
1187833	VP0366	phosphoenolpyruvate-protein phosphotransferase, partial	-1.05839	0.326735
1187834	VP0367	DNA-binding transcriptional regulator DhaR	-1.03922	0.500491
1187835	mtlR	mannitol repressor protein	1.27507	0.13374
1187836	VP0369	mannitol-1-phosphate 5-dehydrogenase	1.18587	0.346083
1187837	VP0370	PTS system mannitol-specific transporter subunit IIABC	1.364	0.0680756
1187839	VP0372	hemolysin	-1.1338	0.465787
1187840	VP0373	hypothetical protein VP0373	1.52361	0.124897
1187841	VP0374	hypothetical protein VP0374	-1.03394	0.718867
1187842	VP0375	lipoprotein	-1.0187	0.780636
1187843	VP0376	hypothetical protein VP0376	-1.10778	0.224917
1187844	VP0377	CFA/I fimbrial subunit D	1.08287	0.71605
1187845	VP0378	hypothetical protein VP0378	-1.39704	0.0182488
1187846	VP0379	ABC transporter substrate binding protein	1.0165	0.859554
1187847	VP0380	integrase	1.03955	0.839306
1187848	VP0381	hypothetical protein VP0381	-1.63462	0.231415
1187849	VP0382	hypothetical protein VP0382	1.10309	0.155926
1187850	VP0383	hypothetical protein VP0383	-1.07201	0.547051
1187851	VP0384	hypothetical protein VP0384	1.58703	0.0306612
1187852	VP0385	hypothetical protein VP0385	1.49139	0.133171
1187853	VP0386	inner membrane protein	-1.01855	0.5946
1187854	VP0387	HsdS polypeptide	-1.03173	0.573291
1187855	VP0388	type I restriction enzyme M protein	-1.01527	0.727043
1187856	VP0389	hypothetical protein VP0389	1.43924	0.0193855
1187857	VP0390	hypothetical protein VP0390	-1.0234	0.975035
1187858	VP0391	hypothetical protein VP0391	1.29169	0.40462
1187859	VP0392	hypothetical protein VP0392	1.33103	0.0668904
1187860	VP0393	hypothetical protein VP0393	-1.07779	0.393953
1187861	VP0394	haemagglutinin associated protein	1.12436	0.0409215
1187862	VP0395	type I restriction enzyme R protein	1.15755	0.000385149
1187863	VP0396	hypothetical protein VP0396	1.07488	0.754727
1187864	VP0397	hypothetical protein VP0397	-1.3943	0.291983
1187865	VP0398	hypothetical protein VP0398	1.28958	0.0221738
1187866	VP0399	transcriptional regulator	-1.3994	0.537126
1187867	VP0400	transmembrane protein	1.15797	0.0540076
1187868	VP0401	hypothetical protein VP0401	1.04467	0.335534
1187869	VP0402	Y4mE	1.20155	0.00643539
1187870	VP0403	hypothetical protein VP0403	1.55297	0.03885
1187872	VP0404	RNA polymerase sigma factor RpoD	-1.10289	0.0538857
1187873	dnaG	DNA primase	-1.10597	0.0579318
1187874	VP0406	hypothetical protein VP0406	-1.2174	0.0641821
1187875	rpsU	30S ribosomal protein S21	-1.1476	0.0112939
1187876	VP0408	DNA-binding/iron metalloprotein/AP endonuclease	-1.1253	0.0764504
1187877	VP0409	beta-ketoadipate enol-lactone hydrolase	1.0969	0.248608
1187878	VP0410	glycerol-3-phosphate acyltransferase PlsY	1.13342	0.339357
1187879	VP0411	dihydroneopterin aldolase FolB	1.01029	0.818852
1187880	VP0412	2-amino-4-hydroxy-6-hydroxymethyldihydropteridine pyrophosphokinase	-1.03708	0.672036
1187881	uppP	undecaprenyl pyrophosphate phosphatase	-1.16598	0.018694
1187882	cca	multifunctional tRNA nucleotidyl transferase/2\'3\'-cyclic phosphodiesterase/2\'nucleotidase/phosphatase	1.00325	0.94404
1187883	VP0415	general secretion pathway protein A	1.0284	0.775972
1187884	VP0416	general secretion pathway protein B	1.016	0.881304
1187885	VP0417	hypothetical protein VP0417	1.10898	0.0200025
1187886	VP0418	pho4 family protein	-1.09968	0.0715597
1187887	VP0419	hypothetical protein VP0419	-1.03165	0.703336
1187888	VP0420	hypothetical protein VP0420	1.18267	0.00570277
1187889	VP0422	potassium channel protein	1.16858	0.0601701
1187890	VP0421	methyl-accepting chemotaxis protein	-1.40641	0.043093
1187891	VP0423	bifunctional glutamine-synthetase adenylyltransferase/deadenyltransferase	1.21317	0.0242371
1187892	VP0424	bifunctional heptose 7-phosphate kinase/heptose 1-phosphate adenyltransferase	-1.01363	0.780105
1187893	tolC	outer membrane channel protein	-1.05782	0.0347649
1187894	VP0426	MutT/nudix family protein	-1.11618	0.412532
1187895	VP0427	hypothetical protein VP0427	-1.20741	0.194297
1187896	VP0428	cyclic 3\',5\'-adenosine monophosphate phosphodiesterase	1.00835	0.770197
1187897	VP0429	esterase YqiA	1.09669	0.481816
1187898	VP0430	DNA topoisomerase IV subunit B	1.07593	0.0322295
1187899	VP0431	DNA topoisomerase IV subunit A	1.04041	0.185569
1187900	VP0432	protease DegS	-1.03039	0.772208
1187901	VP0433	protease DO	1.21344	0.00682006
1187902	VP0434	cytochrome d ubiquinol oxidase subunit III	1.02209	0.627697
1187903	VP0435	hypothetical protein VP0435	-1.09117	0.811919
1187904	VP0436	hypothetical protein VP0436	1.20047	0.0460129
1187905	VP0437	hypothetical protein VP0437	-1.04714	0.717928
1187906	rplM	50S ribosomal protein L13	-1.17913	0.000484688
1187907	rpsI	30S ribosomal protein S9	-1.1812	0.00242617
1187908	VP0440	hypothetical protein VP0440	-1.21841	0.190387
1187909	VP0441	ubiquinol-cytochrome c reductase, iron-sulfur subunit	-1.10504	0.312595
1187910	VP0442	ubiquinol-cytochrome c reductase, cytochrome b	-1.15972	0.148058
1187911	VP0443	ubiquinol-cytochrome c reductase, cytochrome c1	-1.21615	0.0333541
1187912	sspA	stringent starvation protein A	-1.05458	0.0124369
1187913	VP0445	ClpXP protease specificity-enhancing factor	-1.0818	0.063209
1187914	VP0446	hemolysin	1.01533	0.395202
1187915	VP0447	phosphoheptose isomerase	1.21635	0.0233031
1187916	VP0448	hypothetical protein VP0448	1.00213	0.987139
1187917	VP0449	lipoprotein	-1.01793	0.230968
1187918	VP0450	hypothetical protein VP0450	1.07477	0.159667
1187920	mraW	S-adenosyl-methyltransferase MraW	-1.03948	0.261292
1187921	VP0453	cell division protein FtsL	-1.05785	0.777593
1187922	VP0454	penicillin-binding protein 3	-1.01772	0.634923
1187923	murE	UDP-N-acetylmuramoylalanyl-D-glutamate--2,6-diaminopimelate ligase	-1.16029	0.051801
1187924	VP0456	UDP-N-acetylmuramoylalanyl-D-glutamyl-2, 6-diaminopimelate-D-alanyl-D-alanyl ligase	-1.05394	0.196222
1187925	mraY	phospho-N-acetylmuramoyl-pentapeptide-transferase	-1.13765	0.0346021
1187926	murD	UDP-N-acetylmuramoyl-L-alanyl-D-glutamate synthetase	-1.20939	0.00397319
1187927	VP0459	cell division protein FtsW	-1.04215	0.483535
1187928	murG	undecaprenyldiphospho-muramoylpentapeptide beta-N- acetylglucosaminyltransferase	-1.07883	0.205159
1187929	murC	UDP-N-acetylmuramate--L-alanine ligase	1.03514	0.620929
1187930	VP0462	cell division protein FtsQ	1.00667	0.862415
1187931	ftsA	cell division protein FtsA	-1.06477	0.0558438
1187932	VP0464	cell division protein FtsZ	-1.1232	0.0159722
1187933	lpxC	UDP-3-O	-1.26397	0.000588476
1187934	VP0466	hypothetical protein VP0466	-1.0632	0.388044
1187935	secA	preprotein translocase subunit SecA	1.0571	0.0104392
1187936	VP0468	mutator MutT protein	1.0553	0.566728
1187937	VP0469	dihydrodipicolinate reductase	1.07061	0.0992462
1187938	VP0470	carbamoyl phosphate synthase small subunit	1.05374	0.499916
1187939	carB	carbamoyl phosphate synthase large subunit	1.11055	0.047708
1187940	VP0472	hypothetical protein VP0472	-1.48709	0.0545359
1187941	VP0473	hypothetical protein VP0473	-1.06157	0.640914
1187942	VP0474	hypothetical protein VP0474	-1.11121	0.427514
1187943	VP0475	LysR family transcriptional regulator	1.2438	0.0645547
1187944	VP0476	hypothetical protein VP0476	1.23104	0.169314
1187945	VP0477	hypothetical protein VP0477	1.02117	0.815871
1187946	VP0478	adenosylcobinamide-phosphate synthase	1.05892	0.551477
1187947	VP0479	5\'-methylthioadenosine/S-adenosylhomocysteine nucleosidase	-1.0053	0.901039
1187948	VP0480	hypothetical protein VP0480	-1.06371	0.13287
1187949	gltD	glutamate synthase subunit beta	-1.48053	0.0402629
1187950	gltB	glutamate synthase subunit alpha	-1.35699	0.0866555
1187951	gltD	glutamate synthase subunit beta	-1.97152	0.0369388
1187952	VP0484	glutamate synthase, large subunit	-1.48334	0.0793393
1187953	VP0485	hypothetical protein VP0485	-1.3155	0.0483133
1187954	VP0486	sensory box/GGDEF family protein	1.01566	0.815964
1187955	VP0487	aerobic respiration control sensor protein ArcB	1.11208	0.0158812
1187956	VP0488	DNA polymerase III, beta chain	1.09721	0.302248
1187957	VP0489	two-component response regulator	-1.02721	0.376937
1187958	VP0490	hypothetical protein VP0490	1.0296	0.67228
1187959	VP0491	hypothetical protein VP0491	1.17873	0.285175
1187960	VP0492	ribonuclease activity regulator protein RraA	-1.01078	0.942558
1187961	VP0493	hypothetical protein VP0493	1.09155	0.0792613
1187962	thrA	bifunctional aspartokinase I/homoserine dehydrogenase I	-1.37259	0.024119
1187963	VP0495	homoserine kinase	-1.28222	0.104418
1187964	VP0496	threonine synthase	-1.31617	0.0195103
1187965	VP0497	autonomous glycyl radical cofactor GrcA	-1.36202	0.00233724
1187966	VP0498	endonuclease IV	-1.17218	0.136636
1187968	VP0500	uracil-DNA glycosylase	-1.00888	0.889969
1187969	VP0501	hypothetical protein VP0501	-1.51181	0.0599225
1187970	VP0502	hypothetical protein VP0502	-1.44336	0.0226007
1187971	VP0503	sodium/alanine symporter	-1.17889	0.0667925
1187972	VP0504	hypothetical protein VP0504	1.09223	0.186162
1187973	VP0505	ATP-dependent RNA helicase SrmB	1.00684	0.855617
1187974	VP0506	hypothetical protein VP0506	1.17017	0.317534
1187975	VP0507	branched chain amino acid transport system II carrier protein	1.01067	0.814821
1187976	VP0508	flavodoxin FldB	1.04778	0.549657
1187977	xerD	site-specific tyrosine recombinase XerD	1.11015	0.230955
1187978	VP0510	thiol:disulfide interchange protein DsbC	1.01196	0.586435
1187979	VP0511	ssDNA exonuclease RecJ	-1.01264	0.877682
1187980	VP0512	peptide chain release factor 2	-1.05763	0.147748
1187981	lysS	lysyl-tRNA synthetase	-1.1834	0.0176834
1187982	VP0514	sigma-54 dependent transcriptional regulator	-1.3471	0.0402333
1187983	VP0515	hypothetical protein VP0515	-1.04082	0.869742
1187984	VP0516	aldo/keto reductase family oxidoreductase TAS	-1.09147	0.327216
1187985	VP0517	hypothetical protein VP0517	1.23898	0.342044
1187986	VP0518	DNA mismatch repair protein	-1.0031	0.973078
1187988	VP0520	dinucleoside polyphosphate hydrolase	-1.00421	0.890406
1187989	VP0521	fused phosphoenolpyruvate-protein phosphotransferase PtsP/GAF domain-containing protein	-1.01914	0.738864
1187990	VP0522	hypothetical protein VP0522	-1.04177	0.55409
1187991	VP0523	prolipoprotein diacylglyceryl transferase	1.02201	0.723752
1187992	thyA	thymidylate synthase	-1.0304	0.0455022
1187993	VP0525	hypothetical protein VP0525	1.08621	0.0712685
1187994	VP0526	NptA protein	-1.45505	0.0036519
1187995	nhaR	transcriptional activator NhaR	1.10005	0.0448012
1187996	VP0528	hypothetical protein VP0528	-1.44333	0.331992
1187997	VP0529	transcriptional activator HlyU	1.14628	0.0962946
1187999	rpsT	30S ribosomal protein S20	-1.03743	0.375201
1188000	VP0532	MviN protein	1.02156	0.6646
1188001	ribC	bifunctional riboflavin kinase/FMN adenylyltransferase	-1.23757	0.0160651
1188002	ileS	isoleucyl-tRNA synthetase	-1.05927	0.0381398
1188003	lspA	lipoprotein signal peptidase	1.05509	0.459597
1188004	VP0536	FKBP-type peptidyl-prolyl cis-trans isomerase	1.03475	0.637604
1188005	ispH	4-hydroxy-3-methylbut-2-enyl diphosphate reductase	-1.10464	0.161122
1188006	VP0538	two-component response-regulatory protein YehT	1.157	0.0950746
1188007	VP0539	hypothetical protein VP0539	2.98514	0.000663139
1188008	VP0540	carbon starvation protein A	7.52563	0.000230829
1188009	VP0541	hypothetical protein VP0541	-1.09581	0.652296
1188010	VP0542	hypothetical protein VP0542	1.01515	0.961005
1188011	VP0543	N-acetylmuramic acid-6-phosphate etherase	-1.03329	0.458517
1188012	anmK	anhydro-N-acetylmuramic acid kinase	-1.17524	0.000332537
1188013	VP0545	beta-hexosaminidase	1.02431	0.0564418
1188014	VP0546	phospho-2-dehydro-3-deoxyheptonate aldolase	1.06212	0.230429
1188015	tyrA	bifunctional chorismate mutase/prephenate dehydrogenase	1.01762	0.742075
1188016	VP0548	ToxR-activated protein TagE	-1.13803	0.123749
1188017	VP0549	hypothetical protein VP0549	1.00997	0.904801
1188018	VP0550	hypothetical protein VP0550	1.48619	0.259147
1188019	VP0551	ABC transporter ATP-binding protein	-1.12263	0.00876714
1188020	VP0552	soluble lytic murein transglycosylase	-1.25745	0.0542812
1188021	VP0553	Trp operon repressor	-1.10404	0.353759
1188022	yjjX	NTPase	-1.04135	0.451254
1188023	VP0555	chorismate mutase/prephenate dehydratase	1.00626	0.747446
1188024	VP0556	sigma-54 modulation protein	1.01737	0.48487
1188025	VP0557	glycosylase	1.21595	0.11053
1188026	VP0558	hypothetical protein VP0558	1.05254	0.160097
1188027	rluD	23S rRNA pseudouridine synthase D	-1.06437	0.101669
1188028	VP0560	hypothetical protein VP0560	-1.03434	0.563905
1188029	VP0561	ClpB protein	1.2768	0.00219942
1188030	VP0562	hypothetical protein VP0562	1.01824	0.913377
1188031	VPr004		1.29931	0.733061
1188035	VPr006		-1.3113	0.706763
1188038	VP0563	hypothetical protein VP0563	1.03137	0.728613
1188039	mepA	penicillin-insensitive murein endopeptidase	1.16837	0.0740355
1188040	VP0565	hypothetical protein VP0565	-1.00572	0.982696
1188041	VP0566	ferredoxin	-1.25987	0.0186493
1188042	VP0567	protease	-1.18067	0.0433257
1188043	rdgC	recombination associated protein	-1.05991	0.249768
1188044	VP0569	DNA-binding response regulator PhoB	-1.09243	0.125818
1188045	phoR	phosphate regulon sensor protein	-1.02194	0.687382
1188046	VP0571	phosphate ABC transporter periplasmic phosphate-binding protein	-1.00548	0.955843
1188047	VP0572	exopolyphosphatase	1.08554	0.42547
1188048	VP0573	polyphosphate kinase	1.05514	0.429232
1188049	VP0574	phosphate ABC transporter permease	-1.08906	0.289792
1188050	VP0575	phosphate ABC transporter permease	1.04264	0.611413
1188051	VP0576	phosphate transporter ATP-binding protein	1.02615	0.585719
1188052	VP0577	transcriptional regulator PhoU	1.04942	0.626468
1188053	VP0578	hypothetical protein VP0578	1.00916	0.914256
1188054	VP0579	copper homeostasis protein	1.06846	0.529978
1188055	VP0580	anti-oxidant AhpCTSA family protein	-1.27283	0.000865405
1188056	VP0581	LysR family transcriptional regulator	-1.00364	0.946661
1188058	VP0583	malate synthase	-1.05848	0.716127
1188059	VP0584	isocitrate lyase	1.01414	0.916782
1188060	VP0585	acetoin utilization protein AcuB	-1.09988	0.194575
1188061	VP0586	hypothetical protein VP0586	1.33082	0.210923
1188062	queA	S-adenosylmethionine:tRNA ribosyltransferase-isomerase	-1.20351	0.0218258
1188063	tgt	queuine tRNA-ribosyltransferase	-1.53147	0.00186837
1188064	yajC	preprotein translocase subunit YajC	1.0455	0.586028
1188065	secD	preprotein translocase subunit SecD	1.15892	0.00095367
1188066	secF	preprotein translocase subunit SecF	1.1484	0.00879452
1188068	VP0593	inositol monophosphate family protein	1.15013	0.115191
1188069	VP0594	RNA methyltransferase	-1.16014	0.124713
1188070	VP0595	hypothetical protein VP0595	-1.11122	0.158968
1188071	VP0596	cysteine desulfurase	-1.03467	0.374551
1188072	VP0597	scaffold protein	-1.04501	0.341217
1188073	VP0598	HesB family protein	1.00372	0.885623
1188074	hscB	co-chaperone HscB	-1.06576	0.0853816
1188075	hscA	chaperone protein HscA	-1.00037	0.983092
1188076	VP0601	ferredoxin	-1.05374	0.481034
1188077	VP0602	hypothetical protein VP0602	-1.28123	0.0460687
1188078	VP0603	aminopeptidase B	-1.02948	0.537187
1188079	ndk	nucleoside diphosphate kinase	1.02389	0.413961
1188080	VP0605	ribosomal RNA large subunit methyltransferase N	-1.14191	0.107197
1188082	VP0607	hypothetical protein VP0607	1.01831	0.694947
1188083	ispG	4-hydroxy-3-methylbut-2-en-1-yl diphosphate synthase	-1.02142	0.557952
1188084	hisS	histidyl-tRNA synthetase	1.00892	0.745433
1188085	VP0610	hypothetical protein VP0610	-1.01408	0.580153
1188086	VP0611	outer membrane protein assembly complex subunit YfgL	-1.05213	0.183862
1188087	engA	GTP-binding protein EngA	-1.24179	0.00102591
1188088	VP0613	hypothetical protein VP0613	1.01767	0.889116
1188089	VP0614	hypothetical protein VP0614	1.17258	0.220732
1188090	xseA	exodeoxyribonuclease VII large subunit	-1.0743	0.350917
1188091	VP0616	inosine 5\'-monophosphate dehydrogenase	1.24094	0.132057
1188092	guaA	GMP synthase	1.19514	0.0548407
1188093	VP0618	hypothetical protein VP0618	1.06311	0.548328
1188094	VP0619	chitinase	1.006	0.945408
1188095	VP0620	hypothetical protein VP0620	1.02295	0.827109
1188096	VP0621	nonspecific acid phosphatase	-1.10555	0.467169
1188097	VP0622	sodium/alanine symporter	1.04891	0.753668
1188098	VP0623	D-amino acid dehydrogenase small subunit	1.15941	0.50464
1188099	VP0624	LysR family transcriptional regulator	1.10763	0.247455
1188100	VP0625	hypothetical protein VP0625	-1.21866	0.262177
1188101	VP0626	hypothetical protein VP0626	-1.03164	0.724078
1188102	VP0627	hypothetical protein VP0627	-1.29909	0.510243
1188103	VP0628	hypothetical protein VP0628	-1.12175	0.127351
1188104	VP0629	homocysteine synthase	-1.43519	0.0687408
1188105	VP0630	hypothetical protein VP0630	-1.76356	0.0090567
1188106	VP0631	hypothetical protein VP0631	-2.28982	5.80849e-05
1188107	VP0632	Na+/H+ antiporter	-1.27012	0.00310727
1188108	VP0633	integral membrane protein	-1.31729	0.000173713
1188109	VP0634	hypothetical protein VP0634	-1.05617	0.54183
1188110	VP0635	LysR family transcriptional regulator	-1.00809	0.937015
1188111	VP0636	outer membrane protein A	-1.42698	0.0590396
1188112	VP0637	hypothetical protein VP0637	1.37248	0.108922
1188113	VP0638	resolvase	1.30966	0.311534
1188114	VP0639	hypothetical protein VP0639	-1.15277	0.367863
1188118	VP0643	hypothetical protein VP0643	-1.15819	0.0266248
1188119	smpB	SsrA-binding protein	-1.02942	0.487835
1188120	VP0645	hypothetical protein VP0645	-1.027	0.576205
1188121	VP0646	hypothetical protein VP0646	1.02968	0.63582
1188122	VP0647	small protein A	1.02431	0.540884
1188123	VP0648	recombination and repair protein	1.39593	0.0131485
1188124	VP0649	hypothetical protein VP0649	3.62395	0.000215122
1188125	ppnK	inorganic polyphosphate/ATP-NAD kinase	-1.05105	0.514869
1188126	VP0651	heat shock protein GrpE	1.06381	0.13902
1188127	VP0652	hypothetical protein VP0652	1.4491	0.0557948
1188128	dnaK	molecular chaperone DnaK	1.24967	0.0012592
1188129	VP0654	chaperone protein DnaJ	1.01895	0.721014
1188131	VP0656	fimbrial assembly protein PilE	-1.14155	0.327507
1188132	VP0657	type IV pilin	1.3943	0.285379
1188133	VP0658	hypothetical protein VP0658	-1.04635	0.781653
1188134	VP0659	hypothetical protein VP0659	-1.01272	0.883737
1188135	VP0660	type IV pilin	-1.16921	0.504342
1188137	VP0662	hypothetical protein VP0662	1.10519	0.0960842
1188138	VP0663	YfhC protein	-1.0632	0.316589
1188139	VP0664	hypothetical protein VP0664	-1.1909	0.359788
1188140	VP0665	transglycosylase	1.18818	0.101189
1188141	VP0666	phosphoribosylformylglycinamidine synthase	1.16276	0.308301
1188142	VP0667	hypothetical protein VP0667	-1.06114	0.576447
1188143	VP0668	hypothetical protein VP0668	1.30447	0.231787
1188144	VP0669	hypothetical protein VP0669	1.04742	0.0135225
1188145	VP0670	hypothetical protein VP0670	-1.18114	0.0417058
1188146	VP0671	aminoacyl-histidine dipeptidase	1.06483	0.14616
1188147	VP0672	hypothetical protein VP0672	1.58413	0.0525985
1188148	VP0673	xanthine-guanine phosphoribosyltransferase	-1.12371	0.117209
1188149	frsA	fermentation/respiration switch protein	-1.07344	0.0651502
1188150	VP0675	DNA-binding transcriptional regulator Crl	-1.20479	0.0248435
1188151	VP0676	gamma-glutamyl kinase	-1.021	0.674288
1188152	proA	gamma-glutamyl phosphate reductase	-1.04513	0.0558537
1188153	nrdR	transcriptional regulator NrdR	-1.06935	0.155467
1188154	VP0679	riboflavin-specific deaminase	1.04108	0.558166
1188155	VP0680	riboflavin synthase subunit alpha	1.02083	0.578961
1188156	VP0681	3,4-dihydroxy-2-butanone 4-phosphate synthase	-1.00182	0.957254
1188157	ribH	6,7-dimethyl-8-ribityllumazine synthase	-1.01361	0.820512
1188158	nusB	transcription antitermination protein NusB	-1.17844	0.0420477
1188159	VP0684	thiamine monophosphate kinase	-1.09764	0.171391
1188160	VP0685	phosphatidylglycerophosphatase A	-1.32343	0.00121988
1188161	VP0686	1-deoxy-D-xylulose-5-phosphate synthase	-1.13937	0.00172759
1188162	VP0687	geranyltranstransferase	-1.12009	0.000144254
1188163	VP0688	exodeoxyribonuclease VII small subunit	1.07567	0.551671
1188164	VP0689	flagellar motor protein PomA	-1.03477	0.742196
1188165	motB	flagellar motor protein MotB	-1.11016	0.380271
1188166	VP0691	thiamine biosynthesis protein ThiI	-1.32655	0.0289037
1188167	VP0692	DNA-binding transcriptional activator GcvA	1.16926	0.0498692
1188168	VP0693	hypothetical protein VP0693	1.03673	0.656267
1188169	VP0694	hypothetical protein VP0694	1.08501	0.458349
1188170	VP0695	RNA 2\'-O-ribose methyltransferase	1.05123	0.297438
1188171	VP0696	minor nuclease C1B isoform	1.10894	0.739044
1188172	xni	exonuclease IX	1.01228	0.9254
1188173	VP0698	hypothetical protein VP0698	1.02599	0.737062
1188174	VP0699	GGDEF family protein	1.0968	0.0586109
1188175	VP0700	hypothetical protein VP0700	-1.09065	0.168632
1188176	queF	7-cyano-7-deazaguanine reductase	-1.10172	0.0109295
1188177	VP0702	SecY interacting protein Syd	1.12495	0.232542
1188178	VP0703	hypothetical protein VP0703	-1.0867	0.418007
1188179	metQ	DL-methionine transporter substrate-binding subunit	-1.10834	0.0626788
1188180	VP0705	ABC transporter permease	1.18859	0.0571839
1188181	metN	DL-methionine transporter ATP-binding subunit	1.31261	0.00646439
1188183	VP0708	D,D-heptose 1,7-bisphosphate phosphatase	-1.07377	0.334389
1188184	treR	trehalose repressor	-1.04159	0.470785
1188185	VP0710	PTS system trehalose(maltose)-specific transporter subunits IIBC	1.08881	0.0212217
1188186	VP0711	trehalose-6-phosphate hydrolase	-1.05463	0.0810006
1188187	VP0712	hypothetical protein VP0712	1.21474	0.329607
1188188	VP0713	hypothetical protein VP0713	1.0717	0.595685
1188189	VP0714	hypothetical protein VP0714	1.21547	0.14266
1188190	glyA	serine hydroxymethyltransferase	-1.08828	0.00411206
1188191	VP0716	lipoyl synthase	-1.15139	0.00448421
1188192	lipB	lipoate-protein ligase B	1.03728	0.640744
1188193	VP0718	hypothetical protein VP0718	-1.17351	0.00952556
1188194	VP0719	D-alanyl-D-alanine carboxypeptidase	-1.05683	0.134241
1188195	VP0720	rare lipoprotein A	-1.07057	0.148027
1188196	VP0721	rod shape-determining protein RodA	1.10059	0.0847518
1188197	VP0722	penicillin-binding protein 2	1.03309	0.479246
1188198	VP0723	rRNA large subunit methyltransferase	1.07244	0.449393
1188199	VP0724	hypothetical protein VP0724	1.15052	0.279884
1188200	holA	DNA polymerase III subunit delta	-1.03258	0.562623
1188201	VP0726	rare lipoprotein B	-1.06397	0.424254
1188202	leuS	leucyl-tRNA synthetase	1.04195	0.0979506
1188203	VP0728	hypothetical protein VP0728	-1.29966	0.0081601
1188204	lnt	apolipoprotein N-acyltransferase	-1.01754	0.555472
1188205	VP0730	hemolysin	1.1004	0.0501563
1188206	VP0731	metalloprotease	-1.00782	0.805369
1188207	VP0732	PhoH family protein	-1.08688	0.0116615
1188208	VP0733	(dimethylallyl)adenosine tRNA methylthiotransferase	-1.43442	0.000879867
1188210	VP0735	2-octaprenyl-3-methyl-6-methoxy-1,4-benzoquinol hydroxylase	-1.02183	0.615896
1188218	VPt021		-1.39306	0.189086
1188232	ychF	GTP-dependent nucleic acid-binding protein EngD	-1.44044	6.48124e-05
1188233	VP0738	peptidyl-tRNA hydrolase	-1.11594	0.195835
1188234	VP0739	ribose-phosphate pyrophosphokinase	-1.12418	0.11796
1188235	ipk	4-diphosphocytidyl-2-C-methyl-D-erythritol kinase	-1.06231	0.365841
1188236	lolB	outer membrane lipoprotein LolB	1.03083	0.587911
1188237	hemA	glutamyl-tRNA reductase	-1.14758	0.0235732
1188238	prfA	peptide chain release factor 1	-1.20817	0.000583527
1188239	VP0744	HemK protein	-1.15266	0.017678
1188240	VP0745	hypothetical protein VP0745	-1.13289	0.15516
1188241	VP0746	hypothetical protein VP0746	-1.26686	0.00186149
1188242	VP0747	2-dehydro-3-deoxyphosphooctonate aldolase	-1.13837	0.0180265
1188243	ushA	bifunctional UDP-sugar hydrolase/5\'-nucleotidase periplasmic	-1.03937	0.202878
1188244	VP0749	hypothetical protein VP0749	-1.35726	0.00425419
1188245	VP0750	pseudouridine synthase family 1 protein	-1.11207	0.104689
1188246	VP0751	hypothetical protein VP0751	1.01338	0.890071
1188247	VP0752	hypothetical protein VP0752	-1.09762	0.0705203
1188249	VP0753	hypothetical protein VP0753	-1.05418	0.501535
1188251	VP0755	N,N\'-diacetylchitobiase	-1.07302	0.372781
1188252	VP0756	hypothetical protein VP0756	1.13133	0.701391
1188253	VP0757	hypothetical protein VP0757	-1.15101	0.03353
1188254	VP0758	cation transporter E1-E2 family ATPase	-1.26274	0.010884
1188256	VP0760	chitoporin	1.60029	0.03617
1188257	VP0761	hypothetical protein VP0761	-1.08013	0.356542
1188258	gltX	glutamyl-tRNA synthetase	-1.22152	0.00949041
1188259	VP0763	hypothetical protein VP0763	-1.25833	0.290859
1188260	VP0764	outer membrane protein OmpA	-1.59058	0.0047245
1188262	VP0766	hypothetical protein VP0766	1.3473	0.0234905
1188263	VPt035		-1.97241	0.0880123
1188264	VP0767	hypothetical protein VP0767	-1.47254	0.0179484
1188265	VP0768	hypothetical protein VP0768	-1.51124	0.0138316
1188266	VP0769	hypothetical protein VP0769	-1.51876	0.0672711
1188267	VP0770	polar flagellar FlgN	-1.09728	0.106006
1188268	VP0771	polar flagellar FlgM	-1.17785	0.143495
1188269	flgA	flagellar basal body P-ring biosynthesis protein FlgA	1.0289	0.772168
1188270	VP0773	chemotaxis CheV	1.03404	0.40616
1188271	VP0774	chemotaxis methyltransferase CheR	-1.01453	0.750403
1188272	flgB	flagellar basal body rod protein FlgB	-1.47752	0.0166891
1188273	flgC	flagellar basal body rod protein FlgC	-1.46949	0.0211471
1188274	flgD	flagellar basal body rod modification protein	-1.49093	0.0290247
1188275	flgE	flagellar hook protein FlgE	-1.58306	0.0179219
1188277	flgF	flagellar basal body rod protein FlgF	-1.53903	0.00868813
1188278	flgG	flagellar basal body rod protein FlgG	-1.46862	0.037498
1188279	flgH	flagellar basal body L-ring protein	-1.52109	0.0133599
1188280	flgI	flagellar basal body P-ring protein	-1.57479	0.0171721
1188281	flgJ	flagellar rod assembly protein/muramidase FlgJ	-1.60074	0.023788
1188282	flgK	flagellar hook-associated protein FlgK	-1.70694	0.0129977
1188283	flgL	flagellar hook-associated protein FlgL	-1.73726	0.00526758
1188284	VP0787	hypothetical protein VP0787	-1.14955	0.484575
1188285	VP0788	flagellin	-1.52038	0.0254373
1188286	VP0789	hypothetical protein VP0789	-1.5833	0.00832931
1188287	VP0790	flagellin	-1.37652	0.367821
1188288	VP0791	flagellin	1.05491	0.881141
1188290	VP0793	PTS system glucose-specific transporter subunit	-1.11209	0.00438192
1188291	VP0794	phosphoenolpyruvate-protein phosphotransferase	-1.37378	0.00358084
1188292	VP0795	phosphocarrier protein HPr	-1.55706	0.0134943
1188293	VP0796	hypothetical protein VP0796	1.68561	0.351251
1188294	VP0797	cysteine synthase A	1.03641	0.590665
1188295	VP0798	sulfate transport protein CysZ	1.06461	0.542807
1188296	VP0799	cell division protein ZipA	1.04117	0.0290362
1188297	ligA	NAD-dependent DNA ligase LigA	-1.0361	0.31147
1188299	VP0802	hypothetical protein VP0802	1.15161	0.42145
1188301	VP0804	hypothetical protein VP0804	-1.04735	0.298744
1188302	VP0805	hypothetical protein VP0805	-1.09512	0.0315772
1188303	VP0806	hypothetical protein VP0806	1.10455	0.110321
1188305	VP0808	short chain dehydrogenase	1.10857	0.374358
1188306	VP0809	sugar nucleotide epimerase	1.11443	0.293375
1188308	VP0810	PTS system mannose-specific, factor IIC	2.90953	0.0138012
1188309	VP0812	hypothetical protein VP0812	1.13326	0.610023
1188310	VP0813	nitrogen regulatory protein P-II family protein	1.09887	0.615018
1188311	VP0814	hypothetical protein VP0814	1.39038	0.120351
1188312	VP0815	hypothetical protein VP0815	-1.22403	0.274028
1188313	VP0816	phosphodiesterase	-1.07655	0.443351
1188314	VP0817	selenoprotein W-like protein	-1.05235	0.637853
1188315	VP0818	hypothetical protein VP0818	-1.22962	0.0366488
1188316	VP0819	ToxS protein	-1.03223	0.749208
1188317	VP0820	ToxR protein	1.03009	0.681922
1188318	VP0821	heat shock protein 90	1.56577	0.00188549
1188319	adk	adenylate kinase	-1.06919	0.0269406
1188320	hemH	ferrochelatase	1.08805	0.256407
1188321	VP0824	permease	-1.27092	0.00503194
1188322	rfaH	transcriptional activator RfaH	-1.02863	0.718199
1188323	asnB	asparagine synthetase B	1.1833	0.0256941
1188324	VP0827	glutathione-regulated potassium-efflux system protein KefB	-1.27177	0.00137917
1188325	VP0828	N-acetylglucosamine repressor	1.08056	0.0170462
1188326	nagA	N-acetylglucosamine-6-phosphate deacetylase	1.24151	0.00189493
1188327	VP0830	hypothetical protein VP0830	1.20013	0.174587
1188328	VP0831	PTS system N-acetylglucosamine-specific transporter subunit IIABC	1.22311	0.00131028
1188329	VP0832	glutaminyl-tRNA synthetase	-1.02972	0.304491
1188330	fur	ferric uptake regulator	-1.02784	0.514727
1188331	VP0834	hypothetical protein VP0834	-1.00337	0.982726
1188332	VP0835	flavodoxin FldA	-1.14044	0.0806056
1188333	VP0836	hypothetical protein VP0836	-1.14323	0.0460256
1188334	VP0837	esterase/lipase YbfF	1.25408	0.122892
1188335	VP0838	replication initiation regulator SeqA	1.0139	0.757749
1188336	VP0839	phosphoglucomutase	-1.09231	0.0375009
1188337	VP0840	hypothetical protein VP0840	-1.0376	0.784406
1188338	VP0841	hypothetical protein VP0841	1.00794	0.867851
1188339	gltA	type II citrate synthase	-1.5367	0.0463993
1188340	sdhC	succinate dehydrogenase cytochrome b556 large membrane subunit	-1.30862	0.0295138
1188341	VP0844	succinate dehydrogenase, hydrophobic membrane anchor protein	-1.35267	0.0118324
1188342	sdhA	succinate dehydrogenase flavoprotein subunit	-1.27546	0.0399808
1188343	sdhB	succinate dehydrogenase iron-sulfur subunit	-1.22399	0.0266646
1188344	sucA	2-oxoglutarate dehydrogenase E1 component	-1.15412	0.0743169
1188345	VP0848	dihydrolipoamide succinyltransferase	-1.15735	0.0583486
1188346	sucC	succinyl-CoA synthetase subunit beta	-1.13429	0.0610624
1188347	VP0850	succinyl-CoA synthetase subunit alpha	-1.22773	0.0250314
1188348	VP0851	zinc ABC transporter permease	-1.23695	0.0899182
1188349	VP0852	zinc ABC transporter ATP-binding protein	-1.19544	0.165947
1188350	VP0853	zinc ABC transporter periplasmic zinc-binding protein	-1.0199	0.840983
1188351	VP0854	AraC/XylS family transcription factor	-1.11588	0.0445989
1188354	VP0857	ferrous iron transport protein A	-1.26102	0.154348
1188355	VP0858	ferrous iron transport protein B	-1.11089	0.0180677
1188356	VP0859	hypothetical protein VP0859	-1.00631	0.951896
1188357	VP0860	histidine triad family protein	1.01998	0.842232
1188358	argS	arginyl-tRNA synthetase	-1.17457	0.0531248
1188360	VP0863	hypothetical protein VP0863	1.04186	0.772403
1188361	purU	formyltetrahydrofolate deformylase	1.00291	0.972292
1188362	VP0865	ATP-dependent helicase DinG	1.0348	0.747434
1188363	VP0866	hypothetical protein VP0866	-1.02014	0.790727
1188364	VP0867	hypothetical protein VP0867	1.61198	0.228915
1188365	VP0868	outer membrane lipoprotein Slp	-1.0082	0.926797
1188366	VP0869	hypothetical protein VP0869	1.14853	0.0713302
1188367	VP0870	long-chain-fatty-acid--CoA ligase	1.0247	0.324461
1188368	VP0871	ribonuclease D	-1.28417	0.0110048
1188369	minE	cell division topological specificity factor MinE	-1.22568	0.0275346
1188370	VP0873	septum site-determining protein MinD	-1.30139	0.00638922
1188371	minC	septum formation inhibitor	-1.12275	0.0102688
1188372	VP0875	hypothetical protein VP0875	1.09626	0.292295
1188373	VP0876	lytic murein transglycosylase	-1.0568	0.0777016
1188374	VP0877	LysR family transcriptional regulator	1.06532	0.715643
1188375	VP0878	NupC family protein	-1.11792	0.553839
1188376	VP0879	bifunctional 5,10-methylene-tetrahydrofolate dehydrogenase/ 5,10-methylene-tetrahydrofolate cyclohydrolase	-1.09672	0.00157421
1188378	VP0880	hypothetical protein VP0880	-1.00254	0.960988
1188379	VP0881	3-oxoacyl-ACP synthase	1.22549	0.00923123
1188380	fabG	3-ketoacyl-ACP reductase	1.31711	0.011544
1188381	VP0883	beta-hydroxydecanoyl-ACP dehydrase	1.31356	0.0930068
1188382	VP0884	3-oxoacyl-ACP synthase	1.25806	0.0196409
1188383	VP0885	lipoprotein	1.3606	0.0473638
1188384	VP0886	hypothetical protein VP0886	1.14639	0.141221
1188385	VP0887	hypothetical protein VP0887	1.17891	0.0263637
1188386	VP0888	hypothetical protein VP0888	1.15683	0.38871
1188387	VP0889	histidine ammonia-lyase protein	1.25474	0.0183304
1188388	VP0890	hypothetical protein VP0890	1.22289	0.00833202
1188389	VP0891	(3R)-hydroxymyristoyl-ACP dehydratase	1.45302	0.0364914
1188390	VP0892	surfactin synthetase	-1.12079	0.217176
1188391	VP0893	hypothetical protein VP0893	1.02497	0.829671
1188392	VP0894	acyl carrier protein	-1.08772	0.564718
1188393	VP0895	acyl carrier protein	1.05488	0.454767
1188394	VP0896	phospholipid biosynthesis acyltransferase	-1.08827	0.346882
1188395	VP0897	hypothetical protein VP0897	-1.10487	0.0984473
1188396	VP0898	lipoprotein	-1.09624	0.291992
1188397	VP0899	O-methyltransferase	1.01574	0.801169
1188398	VP0900	oxidoreductase	-1.13157	0.0354155
1188399	VP0901	hypothetical protein VP0901	-1.19636	0.246746
1188400	VP0902	hemolysin	-1.16256	0.379058
1188401	VP0903	RhlE protein	-1.21303	0.030851
1188402	VP0904	KtrA protein	-1.36943	0.0100405
1188403	VP0905	KtrB protein	-1.36425	0.00158397
1188404	VP0906	hypothetical protein VP0906	1.50677	0.167629
1188405	VP0907	hypothetical protein VP0907	1.2222	0.210324
1188406	VP0908	sugar transport system permease	-1.18519	0.0825692
1188407	VP0909	hypothetical protein VP0909	1.15131	0.074354
1188408	VP0910	C4-dicarboxylate-binding periplasmic protein	1.04462	0.871125
1188409	VP0911	C4-dicarboxylate transport protein DctQ	1.94507	0.0620341
1188410	VP0912	C4-dicarboxylate transport protein	1.29235	0.301385
1188411	VP0913	hypothetical protein VP0913	-1.21561	0.50721
1188412	VP0914	C4-dicarboxylate transport transcriptional regulatory protein	1.14263	0.0581145
1188413	VP0915	C4-dicarboxylate transport sensor protein	1.09458	0.446971
1188414	tig	trigger factor	1.11295	0.0289381
1188415	clpP	ATP-dependent Clp protease proteolytic subunit	-1.00465	0.832681
1188416	clpX	ATP-dependent protease ATP-binding subunit ClpX	-1.0304	0.1054
1188417	VP0919	ATP-dependent protease LA	1.18931	0.00698208
1188418	VP0920	DNA-binding protein HU-beta	1.00526	0.902531
1188419	VP0921	peptidyl-prolyl cis-trans isomerse D	-1.08499	0.0657739
1188420	VP0922	hypothetical protein VP0922	-1.01534	0.95095
1188421	VP0924	hypothetical protein VP0924	1.09497	0.249608
1188422	VP0923	hypothetical protein VP0923	-1.18495	0.464769
1188423	VP0925	deoxyguanosinetriphosphate triphosphohydrolase-like protein	1.1087	0.288305
1188424	VP0926	hypothetical protein VP0926	1.07307	0.0768806
1188425	VP0927	aminotransferase AlaT	1.40024	0.0242991
1188426	VP0928	menaquinone-specific isochorismate synthase	1.11397	0.040828
1188427	VP0929	2-succinyl-5-enolpyruvyl-6-hydroxy-3-cyclohexene-1-carboxylate synthase	1.02921	0.647943
1188428	VP0930	acyl-CoA thioester hydrolase YfbB	1.38368	0.02705
1188429	VP0931	naphthoate synthase	1.12796	0.000204673
1188430	VP0932	O-succinylbenzoate synthase	1.22323	0.0017272
1188431	VP0933	O-succinylbenzoic acid--CoA ligase	1.0012	0.99183
1188432	VP0934	hypothetical protein VP0934	1.24196	0.478779
1188433	VP0935	hypothetical protein VP0935, partial	-2.97418	0.125729
1188434	VP0936	hypothetical protein VP0936	-1.15371	0.221349
1188435	VP0937	hypothetical protein VP0937	1.04388	0.607463
1188436	VP0938	hypothetical protein VP0938	1.13948	0.0232749
1188437	VP0939	hypothetical protein VP0939	-1.0014	0.901509
1188442	VPt041		1.36239	0.00755301
1188444	VP0940	hypothetical protein VP0940	1.12282	0.380877
1188445	VP0941	multidrug resistance protein	1.26503	0.091035
1188446	VP0942	fimbrial protein	2.55924	0.132059
1188448	VP0944	outer membrane protein	1.08197	0.200201
1188449	VP0945	hypothetical protein VP0945	-1.1083	0.257506
1188450	VP0946	cysteine synthase/cystathionine beta-synthase family protein	-1.1519	0.567476
1188451	VP0947	AsnC family transcriptional regulator	1.07481	0.448358
1188452	VP0948	hypothetical protein VP0948	1.10105	0.444717
1188453	VP0949	acyl-CoA thioesterase II	-1.04228	0.282961
1188454	VP0950	lipoprotein-like protein	-1.36301	0.00033629
1188455	VP0951	methylated-DNA-protein-cysteine methyltransferase-like protein	-1.09683	0.394965
1188456	VP0952	hypothetical protein VP0952	-1.26199	0.335634
1188457	VP0953	hypothetical protein VP0953	-1.13189	0.0931366
1188458	VP0954	RNA methyltransferase	-1.09534	0.11488
1188459	VP0955	ferredoxin	1.41244	0.0217798
1188460	VP0956	hypothetical protein VP0956	-1.16573	0.271568
1188462	VP0958	inosine monophosphate dehydrogenase-like protein	-1.47151	0.0674362
1188463	zntA	zinc/cadmium/mercury/lead-transporting ATPase	-1.06487	0.359521
1188464	VP0960	uridine phosphorylase	2.94854	0.000220297
1188466	VP0962	hypothetical protein VP0962	1.43114	0.000308841
1188467	VP0963	methyl-accepting chemotaxis protein	1.05189	0.0964131
1188468	VP0964	Hit family protein	1.06519	0.411605
1188469	VP0965	hypothetical protein VP0965	-1.01891	0.762489
1188470	VP0966	hypothetical protein VP0966	-1.11033	0.0680758
1188471	VP0967	hypothetical protein VP0967	-1.10091	0.00350722
1188472	VP0968	hypothetical protein VP0968	-1.04184	0.279164
1188473	VP0969	hypothetical protein VP0969	-1.00721	0.924492
1188474	VP0970	hypothetical protein VP0970	-1.1483	0.709167
1188475	VP0971	NADH dehydrogenase	1.07613	0.392047
1188476	VP0972	hypothetical protein VP0972	1.29849	0.636535
1188477	VP0973	ribosomal-protein-serine acetyltransferase	1.06967	0.896023
1188478	VP0974	hypothetical protein VP0974	-1.0033	0.883122
1188479	VP0975	transcription-repair coupling factor	-1.04319	0.203115
1188480	VP0976	hypothetical protein VP0976	1.07066	0.241738
1188481	VP0977	hypothetical protein VP0977	-1.14678	0.0452185
1188482	VP0978	ABC transporter ATP-binding protein	-1.08808	0.104026
1188483	VP0979	outer membrane-specific lipoprotein transporter subunit LolE	-1.02675	0.647831
1188484	VP0980	hypothetical protein VP0980	1.09164	0.259759
1188485	VP0981	Rec2-like protein	1.40492	0.0632891
1188486	VP0982	lipid transporter ATP-binding/permease	-1.13373	0.0664585
1188487	lpxK	tetraacyldisaccharide 4\'-kinase	-1.04893	0.0774764
1188488	VP0984	3-deoxy-manno-octulosonate cytidylyltransferase	-1.03117	0.527297
1188489	VP0985	SpoVR family protein	1.4061	0.0968367
1188490	VP0986	hypothetical protein VP0986	1.09093	0.601462
1188491	VP0988	hypothetical protein VP0988	1.40572	0.0225446
1188494	VP0990	hypothetical protein VP0990	-1.14745	0.128771
1188495	VP0991	hypothetical protein VP0991	-1.10154	0.394125
1188496	pflA	pyruvate formate lyase-activating enzyme 1	-1.19834	0.000375734
1188497	VP0993	hypothetical protein VP0993	1.00918	0.851383
1188498	VP0994	formate acetyltransferase	-1.33102	0.00431145
1188499	VP0995	hypothetical protein VP0995	1.16718	0.0299815
1188500	VP0996	54 kDa polar flagellar sheath protein A	-1.44807	0.020161
1188502	VP0998	amino acid ABC transporter ATP-binding protein	1.09311	0.337127
1188503	VP0999	amino acid ABC transporter periplasmic amino acid-binding protein	-1.29872	0.310367
1188504	VP1000	amino acid ABC transporter permease	-1.2156	0.459496
1188505	VP1001	amino acid ABC transporter permease	-1.18761	0.340395
1188506	VP1002	hypothetical protein VP1002	1.37619	0.0474749
1188507	VP1003	exonuclease III	1.03354	0.457779
1188508	VP1004	hypothetical protein VP1004	1.05693	0.523098
1188509	VP1005	primosomal replication protein N\'\'	1.08276	0.669175
1188510	VP1006	hypothetical protein VP1006	1.01939	0.755534
1188511	dinG	ATP-dependent DNA helicase DinG	1.15023	0.20988
1188512	VP1008	outer membrane porin protein	1.3862	0.203275
1188513	VP1009	hypothetical protein VP1009	1.10941	0.174011
1188514	VP1010	pseudouridine synthase family 1 protein	-1.04614	0.631332
1188515	VP1011	isocitrate dehydrogenase	-1.09274	0.20398
1188516	VP1012	cold shock-like protein CspD	1.03243	0.327973
1188517	clpS	ATP-dependent Clp protease adaptor protein ClpS	-1.02204	0.439509
1188518	clpA	ATP-dependent Clp protease ATP-binding subunit	-1.06575	0.0945572
1188519	VP1015	hypothetical protein VP1015	1.26015	0.0219956
1188520	infA	translation initiation factor IF-1	-1.05874	0.588521
1188521	VP1017	arginyl-tRNA-protein transferase	1.0149	0.676695
1188522	aat	leucyl/phenylalanyl-tRNA--protein transferase	1.01985	0.831849
1188523	VP1019	outer membrane protein	1.02348	0.774209
1188524	VP1020	3-phosphoshikimate 1-carboxyvinyltransferase	1.29268	0.00648739
1188525	VP1021	hypothetical protein VP1021	-1.05629	0.514203
1188526	VP1022	DNA topoisomerase I	1.1712	0.00578186
1188527	glgC	glucose-1-phosphate adenylyltransferase	-1.07393	0.31692
1188528	glgA	glycogen synthase	1.05533	0.275889
1188529	VP1025	beta-ketoadipate enol-lactone hydrolase	1.09205	0.124534
1188530	VP1026	hypothetical protein VP1026	1.04734	0.705499
1188531	VP1027	hypothetical protein VP1027	1.14235	0.258584
1188532	VP1028	hypothetical protein VP1028	1.39883	0.0172825
1188533	VP1029	hypothetical protein VP1029	1.71388	0.00667947
1188534	VP1030	LacI family transcription regulator	-1.07473	0.0152487
1188535	torD	chaperone protein TorD	-1.02324	0.546083
1188536	VP1032	DNA-binding transcriptional regulator TorR	1.01274	0.617005
1188537	VP1033	hypothetical protein VP1033	-1.01053	0.835744
1188538	VP1034	metallothionein SmtA	1.11535	0.118987
1188539	VP1035	condesin subunit F	-1.10952	0.132792
1188540	VP1036	condesin subunit E	-1.01544	0.368534
1188541	mukB	cell division protein MukB	-1.02073	0.607869
1188542	VP1038	hypothetical protein VP1038	-1.50725	0.0542038
1188544	VP1040	hypothetical protein VP1040	-1.02625	0.0865358
1188545	VP1041	gonadoliberin III-like protein	-1.01744	0.47608
1188546	VP1043	hypothetical protein VP1043	-1.02374	0.596025
1188547	VP1042	hypothetical protein VP1042	-1.107	0.326325
1188548	VP1044	hypothetical protein VP1044	-1.31149	0.000631421
1188549	VP1045	hypothetical protein VP1045	-1.10692	0.415682
1188550	VP1046	hypothetical protein VP1046	-1.12448	0.296716
1188551	aspS	aspartyl-tRNA synthetase	-1.05447	0.265304
1188552	ruvC	Holliday junction resolvase	-1.06954	0.720278
1188553	VP1049	hypothetical protein VP1049	-1.22885	0.204081
1188554	VP1050	hypothetical protein VP1050, partial	-1.082	0.867016
1188555	ruvA	Holliday junction DNA helicase RuvA	1.03951	0.554538
1188556	ruvB	Holliday junction DNA helicase RuvB	-1.10867	0.0599507
1188557	VP1053	cytochrome d ubiquinol oxidase subunit I	-1.086	0.023081
1188558	VP1054	cytochrome d ubiquinol oxidase subunit II	-1.06921	0.165914
1188559	VP1055	hypothetical protein VP1055	-1.07919	0.0179444
1188560	VP1056	hypothetical protein VP1056	1.22528	0.058313
1188561	VP1057	TolQ protein	1.04356	0.341326
1188562	VP1058	TolR membrane protein	-1.11674	0.158532
1188563	VP1059	TolA protein	-1.00165	0.950923
1188564	tolB	translocation protein TolB	-1.02819	0.302354
1188565	VP1061	peptidoglycan-associated lipoprotein	1.16927	0.00183896
1188566	VP1062	hypothetical protein VP1062	1.14491	0.00558528
1188567	VP1063	quinolinate synthetase	-1.1906	0.00136953
1188568	VP1064	potassium channels	1.17453	0.143005
1188569	VP1065	hypothetical protein VP1065	-1.1082	0.618637
1188570	VP1066	hypothetical protein VP1066	1.26608	0.0796651
1188571	VP1067	hypothetical protein VP1067	1.16803	0.177105
1188572	VP1068	hypothetical protein VP1068	1.00712	0.931142
1188573	VP1069	sensor histidine kinase	-1.03863	0.389295
1188574	VP1070	hypothetical protein VP1070	-1.16238	0.203709
1188575	VPt043		1.18587	0.850943
1188576	VP1071	hypothetical protein VP1071	1.01633	0.879016
1188577	VP1072	helicase	-1.00846	0.78196
1188578	VP1073	immunity repressor protein	1.38141	0.0811338
1188579	VP1074	hypothetical protein VP1074	-1.60014	0.180967
1188580	VP1075	hypothetical protein VP1075	1.02635	0.808015
1188581	VP1076	hypothetical protein VP1076	1.03797	0.558725
1188582	VP1077	phage family integrase	-1.05725	0.561349
1188583	VP1078	hypothetical protein VP1078	1.64566	0.0174133
1188584	VP1079	hypothetical protein VP1079	1.38701	0.00759915
1188585	VP1080	hypothetical protein VP1080	-1.01961	0.819213
1188586	VP1081	hypothetical protein VP1081	1.0192	0.774382
1188587	VP1082	hypothetical protein VP1082	1.0558	0.573926
1188588	VP1083	ATP-dependent DNA helicase	1.04713	0.511529
1188589	VP1084	hypothetical protein VP1084	1.01613	0.876686
1188590	VP1085	hypothetical protein VP1085	-1.09254	0.152744
1188591	VP1086	hypothetical protein VP1086	1.07144	0.426431
1188592	VP1087	hypothetical protein VP1087	-1.03616	0.578936
1188593	VP1088	chemotaxis transducer	1.01243	0.817444
1188596	VP1091	transmembrane protein affecting septum formation and cell membrane permeability	1.39995	0.00179368
1188597	VP1092	acridine efflux pump	1.41355	0.000119583
1188598	VP1093	transcriptional regulator	1.1422	0.595972
1188599	VP1094	hypothetical protein VP1094	1.09802	0.340371
1188600	VP1095	hypothetical protein VP1095	-1.08258	0.529999
1188601	VP1096	tryptophanyl-tRNA synthetase II	1.13512	0.295856
1188602	VP1097	ATP-dependent dsDNA exonuclease SbcC	1.22571	0.319621
1188603	VP1098	phospholipase C	-1.04397	0.875378
1188604	VP1099	tRNA-(M	-1.12781	0.0602615
1188605	VP1100	hypothetical protein VP1100	-1.0119	0.790339
1188606	cysB	transcriptional regulator CysB	1.30521	0.0118955
1188607	VP1102	hypothetical protein VP1102	-1.01676	0.917383
1188608	VP1103	alanine dehydrogenase	1.0277	0.624789
1188609	VP1104	leucine-responsive transcriptional regulator	1.03443	0.515223
1188610	VP1105	cell division protein FtsK	1.05357	0.374472
1188611	lolA	outer-membrane lipoprotein carrier protein	1.1338	0.0691023
1188612	VP1107	recombination factor protein RarA	1.04702	0.291057
1188613	VP1108	seryl-tRNA synthetase	1.17374	0.0707858
1188614	VP1109	hypothetical protein VP1109	1.0077	0.885267
1188615	VP1110	hypothetical protein VP1110	1.11958	0.2913
1188616	VP1111	hypothetical protein VP1111	-1.12168	0.600686
1188617	VP1112	adenosylmethionine--8-amino-7-oxononanoate transaminase	1.14988	0.661088
1188618	VP1113	biotin synthase	1.2495	0.0825888
1188619	VP1114	8-amino-7-oxononanoate synthase	1.2485	0.388223
1188620	VP1115	biotin synthesis protein BioC	-1.03343	0.757844
1188621	bioD	dithiobiotin synthetase	-1.06756	0.150823
1188622	VP1117	hypothetical protein VP1117	-2.20651	0.0440939
1188623	VP1118	heat shock protein HtpX	1.12523	0.000422552
1188624	VP1119	transcriptional regulator	-1.24254	0.391241
1188625	VP1120	short chain dehydrogenase	-1.21222	0.595646
1188626	VP1121	hypothetical protein VP1121	1.16978	0.336832
1188627	VP1122	hypothetical protein VP1122	-1.00069	0.997786
1188628	VP1123	cyclopropane-fatty-acyl-phospholipid synthase	-1.15823	0.425128
1188629	VP1124	hypothetical protein VP1124	1.09116	0.789092
1188630	VP1125	hypothetical protein VP1125	1.66916	0.0609881
1188631	VP1126	hypothetical protein VP1126	-1.10696	0.51462
1188633	VP1128	adenylosuccinate lyase	1.04321	0.529653
1188634	VP1129	hypothetical protein VP1129	-1.0655	0.270817
1188635	mnmA	tRNA-specific 2-thiouridylase MnmA	-1.08921	0.318942
1188636	VP1131	hypothetical protein VP1131	1.15908	0.332264
1188637	VP1132	inosine-guanosine kinase	-1.09977	0.309127
1188638	VP1133	DNA-binding protein H-NS	-1.16818	0.00927865
1188639	VP1134	hypothetical protein VP1134	-1.13851	0.0445812
1188640	VP1135	hypothetical protein VP1135	1.1351	0.007979
1188641	VP1136	transcription regulator TxR	1.10524	0.571257
1188642	hisG	ATP phosphoribosyltransferase	1.05819	0.311907
1188643	hisD	histidinol dehydrogenase	1.01757	0.863198
1188644	VP1139	histidinol-phosphate aminotransferase	1.15092	0.0774999
1188645	VP1140	imidazole glycerol-phosphate dehydratase/histidinol phosphatase	1.0962	0.125564
1188646	hisH	imidazole glycerol phosphate synthase subunit HisH	1.08295	0.369747
1188647	VP1142	1-(5-phosphoribosyl)-5	-1.18213	0.0938592
1188648	VP1143	imidazole glycerol phosphate synthase subunit HisF	-1.1362	0.23722
1188649	VP1144	bifunctional phosphoribosyl-AMP cyclohydrolase/phosphoribosyl-ATP pyrophosphatase protein	-1.08661	0.344306
1188650	VP1145	hypothetical protein VP1145	-1.06364	0.572137
1188652	VP1147	hypothetical protein VP1147	-1.03472	0.535965
1188653	VP1148	UDP-2,3-diacylglucosamine hydrolase	-1.01506	0.854485
1188654	VP1149	peptidyl-prolyl cis-trans isomerase B	1.11305	0.156641
1188655	cysS	cysteinyl-tRNA synthetase	-1.07837	0.207099
1188656	VP1151	thymidine kinase	1.30507	0.117893
1188657	VP1152	hypothetical protein VP1152	1.13625	0.187449
1188658	VP1153	hypothetical protein VP1153	1.31103	0.00913966
1188659	VP1154	transcriptional regulator	1.2216	0.274434
1188660	VP1155	hypothetical protein VP1155	1.28635	0.327777
1188661	VP1156	DNA-binding protein inhibitor Id-2-like protein	1.06913	0.715048
1188662	VP1157	formate transporter 1	-1.11687	0.285807
1188664	VP1159	hypothetical protein VP1159	-1.16418	0.22711
1188665	VP1160	NapE protein	-1.04195	0.688653
1188666	VP1161	cytochrome c-type protein TorC	-1.21309	0.00442769
1188667	VP1162	trimethylamine-N-oxide reductase	-1.15445	0.0206658
1188668	VP1163	alpha-1,6-galactosidase	1.12588	0.00122184
1188669	VP1164	hypothetical protein VP1164	1.62614	0.104065
1188670	VP1165	manganese-dependent inorganic pyrophosphatase	1.01703	0.805423
1188671	VP1166	hypothetical protein VP1166	-1.17896	0.00847547
1188672	VP1167	peptide ABC transporter ATP-binding protein	-1.06816	0.417858
1188673	VP1168	peptide ABC transporter ATP-binding protein	-1.03924	0.530563
1188674	VP1169	peptide ABC transporter permease	-1.1008	0.02809
1188675	VP1170	peptide ABC transporter permease	-1.10267	0.365046
1188676	VP1171	peptide ABC transporter periplasmic peptide-binding protein	-1.17717	0.00170333
1188677	VP1172	psp operon transcriptional activator	1.20001	0.00257147
1188678	VP1173	phage shock protein A	1.11776	0.0306511
1188679	pspB	phage shock protein B	1.086	0.216146
1188680	VP1175	phage shock protein C	1.21315	0.0258826
1188681	VP1176	multidrug resistance protein	1.46173	0.0424905
1188682	VP1177	periplasmic linker protein	1.31362	0.00642282
1188683	VP1178	AcrB/AcrD/AcrF family transporter	1.24964	0.00565448
1188684	VP1179	DNA-3-methyladenine glycosidase I	-1.02227	0.872176
1188685	VP1180	lipase chaperone	1.57534	0.543946
1188686	VP1181	lactonizing lipase	-1.65733	0.403116
1188687	VP1182	cystathionine beta-lyase	1.08202	0.124083
1188688	cls	cardiolipin synthetase	-1.13102	0.113715
1188689	VP1184	sodium-dependent transporter	1.21061	0.0368326
1188690	VP1185	chemotaxis transducer	1.13698	0.385102
1188691	VP1186	pseudouridine synthase Rlu family protein	1.01524	0.809494
1188692	VP1187	hypothetical protein VP1187	-1.09197	0.492847
1188693	VP1188	ferredoxin oxidoreductase protein	-1.50031	0.00676551
1188694	VP1189	hydroxylamine reductase	-1.51728	0.00265822
1188695	VP1190	anaerobic nitric oxide reductase transcription regulator	1.0069	0.938315
1188697	VP1192	outer membrane lipoprotein Pcp	1.04474	0.804149
1188698	VP1193	hypothetical protein VP1193	1.43309	0.142744
1188699	VP1194	ABC transporter ATP-binding protein	1.27679	0.059139
1188700	VP1195	ABC transporter permease	1.14945	0.404323
1188701	VP1196	ABC transporter solute-binding protein	1.26446	0.0121524
1188702	VP1197	hypothetical protein VP1197	-1.05106	0.55682
1188703	VP1198	reductase	-1.02076	0.598201
1188704	VP1199	glutamate synthase small subunit	-1.16962	0.27927
1188705	VP1200	thiosulfate sulfurtransferase	-1.14919	0.2242
1188706	VP1201	sensor-kinase	-1.01988	0.783654
1188707	VP1202	two-component response regulator	-1.08968	0.265563
1188708	VP1203	heat shock protein HslJ	-1.25633	0.000287381
1188709	VP1204	hypothetical protein VP1204	1.01649	0.907373
1188710	VP1205	hypothetical protein VP1205	-1.0493	0.389684
1188712	ushA	bifunctional UDP-sugar hydrolase/5\'-nucleotidase periplasmic	-1.00723	0.945524
1188713	VP1208	amino group acetyl transferase	1.03342	0.808833
1188714	VP1209	transcriptional regulator	1.02783	0.826105
1188715	VP1210	50S ribosomal protein L25	-1.22064	0.00116416
1188716	VP1211	sensor histidine kinase	-1.04672	0.189319
1188717	VP1212	DNA-binding response regulator	-1.12906	0.0216862
1188718	VP1213	hypothetical protein VP1213	-1.18777	0.0237546
1188719	VP1214	helicase-like protein	1.15507	0.138716
1188720	VP1215	ribosomal small subunit pseudouridine synthase A	1.05601	0.692385
1188721	VP1216	bicyclomycin/multidrug efflux system	-1.04049	0.613441
1188722	VP1217	hypothetical protein VP1217	1.14466	0.427169
1188723	VP1218	outer membrane protein	-1.18343	0.585549
1188724	VP1219	deca-heme c-type cytochrome	-1.21222	0.537248
1188725	VP1220	83 kDa decaheme outer membrane cytochrome c	1.01036	0.956893
1188726	VP1221	cytochrome subunit of sulfide dehydrogenase	1.36051	0.161932
1188727	VP1222	cytochrome c-type protein	-1.06434	0.527151
1188728	VP1223	hypothetical protein VP1223	1.10668	0.138933
1188729	VP1224	adhesin	-1.03925	0.403456
1188730	VP1225	ABC transporter ATP-binding protein	1.228	0.191408
1188731	VP1226	hypothetical protein VP1226	-1.11024	0.536534
1188732	VP1227	hypothetical protein VP1227	1.08498	0.407358
1188733	nhaA	pH-dependent sodium/proton antiporter	1.16504	0.0159535
1188734	VP1229	Na+/H+-antiporter protein	1.39637	0.100369
1188735	VP1230	acyl-CoA dehydrogenase	1.22314	0.0248789
1188736	VP1231	trans-2-enoyl-CoA reductase	1.0603	0.100062
1188737	VP1232	hypothetical protein VP1232	1.05036	0.713263
1188738	grxA	glutaredoxin	-1.09253	0.285496
1188740	VP1235	iron-containing alcohol dehydrogenase	-1.05285	0.44379
1188741	VP1236	DNA-binding transcriptional regulator HexR	1.04467	0.0499069
1188742	VP1237	glutamate decarboxylase	-1.25747	0.00556488
1188743	VP1238	hypothetical protein VP1238	-1.18779	0.00825403
1188744	VP1239	hypothetical protein VP1239	1.04208	0.748188
1188745	VP1240	hypothetical protein VP1240	1.20795	0.00224134
1188746	VP1242	hypothetical protein VP1242	1.36832	0.120936
1188747	VP1241	hypothetical protein VP1241	1.27931	0.00975106
1188748	VP1243	hypothetical protein VP1243	-1.13873	0.000727715
1188749	VP1244	response regulator	-1.06559	0.170464
1188750	VP1245	response regulator	-1.10342	0.380182
1188751	VP1246	hypothetical protein VP1246	1.05878	0.327669
1188752	VP1247	phosphoserine aminotransferase	1.01885	0.652487
1188753	VP1248	D-serine dehydratase	1.20184	0.0933866
1188754	VP1249	cysteine/glutathione ABC transporter membrane/ATP-binding protein	-1.28633	0.017414
1188755	VP1250	cysteine/glutathione ABC transporter membrane/ATP-binding protein	-1.35844	0.0036382
1188756	VP1251	thioredoxin reductase	1.17191	0.021552
1188757	VP1252	hypothetical protein VP1252	-1.32952	0.175137
1188758	VP1253	NifS-like protein	-1.22866	0.120944
1188759	VP1254	hypothetical protein VP1254	1.09693	0.221848
1188760	VP1255	GGDEF family protein	1.22078	0.00988885
1188761	VP1256	NadC family protein	1.72017	0.0535883
1188762	VP1257	SanA protein	1.14622	0.173961
1188763	VP1258	malate dehydrogenase	1.18513	0.0135378
1188764	VP1259	ATP-dependent helicase	1.01088	0.857836
1188765	VP1260	outer membrane phospholipase subunit A	-1.53428	0.000135121
1188766	VP1261	hypothetical protein VP1261	1.37283	0.0204308
1188767	VP1262	alkaline phosphatase	-1.10195	0.124799
1188768	hemH	phosphoribosylaminoimidazole-succinocarboxamide synthase	1.13793	0.216744
1188769	VP1264	hypothetical protein VP1264	1.32538	0.0580991
1188770	VP1265	hypothetical protein VP1265	-1.62195	0.00305622
1188771	VP1266	hypothetical protein VP1266	-1.02982	0.706417
1188772	VP1267	lipoprotein	-1.1944	0.00412488
1188773	VP1268	hypothetical protein VP1268	1.0148	0.862208
1188774	VP1269	hypothetical protein VP1269	1.20936	0.022247
1188775	VP1270	hypothetical protein VP1270	-1.33333	0.0715675
1188776	VP1271	hypothetical protein VP1271	-1.35833	0.0421485
1188777	VP1272	hypothetical protein VP1272	-1.05576	0.392763
1188778	hutH	histidine ammonia-lyase	1.05697	0.426693
1188779	VP1274	urocanate hydratase	1.03854	0.663911
1188780	VP1275	formimidoylglutamase	1.26649	0.133706
1188781	VP1276	imidazolonepropionase	1.38753	0.110805
1188782	VP1277	histidine utilization repressor	1.04194	0.822281
1188783	VP1278	SpoOM-like protein	1.00192	0.964725
1188784	VP1279	hypothetical protein VP1279	-1.02087	0.0952211
1188785	VP1280	threonyl-tRNA synthetase	-1.0262	0.476771
1188786	rpmI	50S ribosomal protein L35	-1.11605	0.002752
1188787	rplT	50S ribosomal protein L20	-1.13532	0.0289521
1188788	VP1283	hypothetical protein VP1283	-1.03023	0.780643
1188789	VP1284	hypothetical protein VP1284	1.03064	0.842351
1188790	VP1285	transcriptional regulator	1.04457	0.181186
1188791	VP1286	integral membrane protein	1.47564	0.00585816
1188792	VP1287	hypothetical protein VP1287	1.0068	0.956258
1188793	VP1288	hypothetical protein VP1288	1.02856	0.765792
1188794	VP1289	GGDEF family protein	1.03998	0.548332
1188795	pheS	phenylalanyl-tRNA synthetase subunit alpha	1.09425	0.12663
1188796	pheT	phenylalanyl-tRNA synthetase subunit beta	1.06348	0.025052
1188798	VP1293	hypothetical protein VP1293	1.10131	0.744612
1188799	ihfA	integration host factor subunit alpha	-1.13435	0.0186198
1188800	VP1295	hypothetical protein VP1295	-1.06976	0.352129
1188801	VP1296	thiopurine S-methyltransferase	-1.13044	0.334038
1188802	purT	phosphoribosylglycinamide formyltransferase 2	1.28601	0.204531
1188803	VP1298	cytidine deaminase	2.90698	0.000171343
1188804	VP1299	hypothetical protein VP1299	-1.21122	0.00307966
1188805	VP1300	hypothetical protein VP1300	-1.03298	0.667083
1188806	sbcB	exonuclease I	1.08416	0.360883
1188807	VP1302	sodium/dicarboxylate symporter	-1.0157	0.889672
1188808	VP1303	hypothetical protein VP1303	1.04874	0.276258
1188809	cobT	nicotinate-nucleotide--dimethylbenzimidazole phosphoribosyltransferase	-1.20443	0.00602982
1188810	cobS	cobalamin synthase	-1.09129	0.238155
1188811	cobU	adenosylcobinamide kinase/adenosylcobinamide-phosphate guanylyltransferase	-1.25721	0.0235242
1188812	VP1307	alpha-ribazole-5\'-phosphate phosphatase CobC	-1.21132	0.153005
1188813	VP1308	oligopeptidase	-1.21805	0.0227134
1188814	VP1309	hypothetical protein VP1309	-1.03206	0.880498
1188815	VP1310	succinylglutamate desuccinylase	-1.10715	0.0660607
1188816	VP1311	vtamin B12-transporter permease	-1.06292	0.70273
1188817	VP1312	vitamin B12-transporter ATPase	1.04511	0.820349
1188818	VP1313	hypothetical protein VP1313	1.0049	0.89838
1188819	VP1314	hypothetical protein VP1314	1.14894	0.258063
1188820	VP1315	multidrug resistance protein	1.28785	0.223717
1188821	VP1316	LysR family transcriptional regulator	1.1649	0.195732
1188822	VP1317	glutaredoxin	1.09609	0.704009
1188823	VP1318	flippase	1.28629	0.124983
1188824	VP1319	hypothetical protein VP1319	-1.09422	0.281834
1188825	VP1320	CDP-ribitol pyrophosphorylase	-1.16728	0.360526
1188826	VP1321	dTDP-glucose 4-6-dehydratase	-1.27019	0.349201
1188827	VP1322	LicD1 protein	-1.25249	0.224481
1188828	VP1323	hypothetical protein VP1323	1.53307	0.0417858
1188829	VP1324	SAM-dependent methyltransferase	1.24656	0.0232815
1188830	VP1325	hypothetical protein VP1325	-1.06927	0.640827
1188831	VP1326	hypothetical protein VP1326	1.08411	0.51721
1188832	VP1327	hypothetical protein VP1327	1.24468	0.0525078
1188833	VP1328	transcription regulator	1.14102	0.174222
1188834	VP1329	fatty aldehyde dehydrogenase	-1.02223	0.807911
1188835	VP1330	hydroxyproline-2-epimerase	1.26826	0.150016
1188836	VP1331	D-amino acid dehydrogenase, small subunit	1.08341	0.733151
1188837	VP1332	binding protein component of ABC transporter	1.40413	0.0715746
1188838	VP1334	hypothetical protein VP1334	-1.39941	0.672408
1188839	VP1333	ornithine cyclodeaminase	1.52236	0.00144509
1188840	VP1335	dihydrodipicolinate synthetase	-1.06679	0.702968
1188841	VP1336	ABC transporter ATP-binding protein	1.2508	0.434512
1188842	VP1337	permease	1.05012	0.874045
1188843	VP1338	ABC transporter permease	-1.03959	0.813867
1188844	VP1339	hypothetical protein VP1339	1.0936	0.233717
1188845	VP1340	collagenase	-1.03339	0.487625
1188847	VP1342	aminopeptidase	-1.28772	0.199459
1188848	VP1343	oligopeptide ABC transporter ATP-binding protein	1.11019	0.82043
1188849	VP1344	oligopeptide ABC transporter ATP-binding protein	2.70065	0.00204027
1188850	VP1345	oligopeptide ABC transporter permease	1.7335	0.28942
1188852	VP1347	oligopeptide ABC transporter periplasmic oligopeptide-binding protein	1.24816	0.5103
1188853	VP1348	M20A family peptidase	1.19259	0.0195546
1188854	VP1349	4-hydroxyphenylpyruvate dioxygenase	-1.03891	0.854775
1188855	VP1350	oxidoreductase	1.08616	0.582225
1188856	VP1351	hypothetical protein VP1351	-1.05329	0.810665
1188857	VP1352	glutathione S-transferase	-1.08439	0.338963
1188858	VP1353	hypothetical protein VP1353	1.08581	0.12123
1188859	VP1354	hypothetical protein VP1354	-1.05351	0.833032
1188862	VP1355	hypothetical protein VP1355	-1.05647	0.751751
1188863	VP1356	hypothetical protein VP1356	1.07693	0.689807
1188864	VP1357	hypothetical protein VP1357	-1.29795	0.21209
1188865	VP1358	hypothetical protein VP1358	1.31657	0.279182
1188866	VP1359	hypothetical protein VP1359	1.59693	0.352414
1188870	VP1363	ABC transporter ATP-binding protein	1.30468	0.0805009
1188871	VP1364	ABC transporter periplasmic substrate-binding protein	1.08201	0.724753
1188872	VP1365	hypothetical protein VP1365	1.94933	0.00363849
1188873	VP1366	pyridoxine kinase	1.97214	0.0191318
1188874	VP1367	LysR family transcriptional regulator	-1.02562	0.752919
1188875	VP1368	hypothetical protein VP1368	-1.11347	0.447265
1188876	VP1369	hypothetical protein VP1369	1.54418	0.0875468
1188877	VP1370	hypothetical protein VP1370	1.14668	0.659531
1188878	VP1371	phosphoglycerate mutase family protein	1.23018	0.219703
1188879	VP1372	hypothetical protein VP1372	-1.01718	0.885534
1188880	VP1373	acetyltransferase	-1.27274	0.0759158
1188881	VP1374	transporter	-1.3058	0.0959215
1188882	VP1375	sensor histidine kinase	-1.14813	0.0807165
1188883	VP1376	chemotaxis protein CheY	-1.10821	0.269269
1188884	VP1377	hypothetical protein VP1377	-1.04003	0.454009
1188885	VP1378	HD-GYP domain-containing protein	1.05435	0.412933
1188886	VP1379	homoserine/homoserine lactone efflux protein	-1.12058	0.37856
1188887	VP1380	hypothetical protein VP1380	1.08764	0.295667
1188888	VP1381	pyruvate formate lyase activating enzyme	1.20755	0.0795156
1188889	VP1382	LysR family transcriptional regulator	1.10836	0.352574
1188890	VP1383	hypothetical protein VP1383	1.05439	0.665279
1188892	VP1385	hypothetical protein VP1385	1.16003	0.484145
1188893	VP1386	hypothetical protein VP1386	1.03069	0.916025
1188894	VP1387	hypothetical protein VP1387	1.03355	0.297431
1188895	VP1388	hypothetical protein VP1388	-1.07099	0.0376051
1188896	VP1389	hypothetical protein VP1389	-1.07583	0.503826
1188897	VP1390	hypothetical protein VP1390	1.02339	0.423135
1188898	VP1391	transcriptional regulator	1.00981	0.954054
1188899	VP1392	ClpA/B-type protease	-1.05927	0.513751
1188900	VP1393	BfdA protein	-1.55541	0.069791
1188901	VP1394	VgrG protein	-1.09965	0.415087
1188902	VP1395	hypothetical protein VP1395	-1.24332	0.507163
1188903	VP1396	hypothetical protein VP1396, partial	-1.05711	0.740635
1188904	VP1397	hypothetical protein VP1397, partial	-1.08457	0.662153
1188905	VP1398	hypothetical protein VP1398	1.05762	0.772697
1188906	VP1399	hypothetical protein VP1399	-1.12426	0.17635
1188907	VP1400	hypothetical protein VP1400	1.18496	0.382957
1188908	VP1401	hypothetical protein VP1401	1.10272	0.288209
1188909	VP1402	hypothetical protein VP1402	-1.02873	0.798533
1188910	VP1403	hypothetical protein VP1403	-1.14946	0.0268908
1188911	VP1404	hypothetical protein VP1404	1.31725	0.132416
1188912	VP1405	hypothetical protein VP1405	-1.04103	0.475477
1188913	VP1406	hypothetical protein VP1406	-1.12574	0.132204
1188914	VP1407	transcriptional regulator	1.09651	0.163841
1188915	VP1408	IcmF-like protein	1.23889	0.0523613
1188916	VP1409	hypothetical protein VP1409	1.37976	0.0843988
1188917	VP1410	hypothetical protein VP1410	1.09096	0.740772
1188918	VP1411	hypothetical protein VP1411	1.17026	0.139207
1188919	VP1412	hypothetical protein VP1412	-1.47599	0.359043
1188920	VP1413	hypothetical protein VP1413	1.05428	0.70715
1188921	VP1414	hypothetical protein VP1414	1.03935	0.899308
1188922	VP1415	hypothetical protein VP1415	1.0261	0.684464
1188923	VP1416	hypothetical protein VP1416	1.05372	0.71251
1188924	VP1417	hypothetical protein VP1417	1.07414	0.348344
1188925	VP1418	hypothetical protein VP1418	1.19969	0.609406
1188926	VP1419	hypothetical protein VP1419	-1.08238	0.258056
1188927	VP1420	hypothetical protein VP1420	-1.03313	0.685977
1188928	VP1421	hypothetical protein VP1421	1.44798	0.486194
1188929	VP1422	SM-20-like protein	1.11502	0.467695
1188930	VP1423	hypothetical protein VP1423	1.02221	0.763
1188932	VP1425	alcohol dehydrogenase	-1.06856	0.491402
1188933	VP1426	tyrosine-specific transport protein	-1.12139	0.0409082
1188934	VP1427	hypothetical protein VP1427	-1.02721	0.814638
1188935	VP1428	hypothetical protein VP1428	1.0054	0.965307
1188936	VP1429	hypothetical protein VP1429	-1.34553	0.488174
1188937	VP1430	hypothetical protein VP1430	-1.06612	0.291722
1188938	VP1431	ATP-binding protein of a transport system	1.01201	0.853447
1188939	VP1432	ATP-binding protein of a transport system	-1.0477	0.44043
1188941	VP1434	V10 pilin	-1.28218	0.199258
1188942	VP1435	sodium/glutamate symporter	-1.37042	0.288062
1188943	VP1436	hypothetical protein VP1436	1.07317	0.126815
1188945	VP1438	DnaK-like protein	1.34223	0.0049481
1188946	VP1439	DnaK-like protein	1.01621	0.71577
1188947	VP1440	hypothetical protein VP1440	1.21684	0.0249196
1188948	VP1441	GGDEF family protein	1.02306	0.842187
1188949	VP1442	hypothetical protein VP1442	1.71478	0.000197242
1188950	VP1443	hypothetical protein VP1443	1.19993	0.234992
1188951	VP1444	hypothetical protein VP1444	1.29282	0.0530719
1188952	VP1445	hypothetical protein VP1445	1.04919	0.518513
1188953	VP1446	hypothetical protein VP1446	1.04123	0.48941
1188954	VP1447	anaerobic dimethyl sulfoxide reductase subunit A	1.05819	0.224731
1188955	VP1448	anaerobic dimethyl sulfoxide reductase subunit B	1.01023	0.882676
1188956	VP1449	anaerobic dimethyl sulfoxide reductase subunit C	-1.07025	0.042504
1188957	VP1450	component of anaerobic dehydrogenase	1.03	0.531251
1188958	VP1451	ferredoxin-type protein NapF	1.10492	0.261516
1188959	acpD	azoreductase	-1.13959	0.0663815
1188960	VP1453	ATP-dependent RNA helicase HrpA	-1.11092	0.000334916
1188961	VP1454	hypothetical protein VP1454	-1.42029	0.00370562
1188962	VP1455	hypothetical protein VP1455	-1.27555	0.00484347
1188963	VP1456	BCCT family transporter	1.05152	0.76099
1188964	VP1457	hypothetical protein VP1457	-1.08124	0.40565
1188965	VP1458	hypothetical protein VP1458	1.0566	0.714665
1188966	VP1459	intercellular adhesion protein A	-1.64644	0.0146111
1188967	VP1461	glycosyl transferase	-1.40044	0.164755
1188969	VP1462	polysaccharide export protein	-1.26538	0.0895022
1188970	VP1463	glycosyltransferase	-1.2986	0.0153927
1188971	VP1464	ExoQ family protein	-1.21988	0.430449
1188972	VP1465	lipopolysaccharide biosynthesis protein	1.05259	0.770313
1188973	VP1466	hypothetical protein VP1466	-1.3194	0.324204
1188974	VP1467	galactosyltransferase	-1.54025	0.0776788
1188975	VP1468	hexosyltransferase	1.3253	0.122656
1188976	VP1469	LuxO repressor protein	1.51897	0.289065
1188978	VP1472	phosphorelay protein	1.45965	0.231911
1188979	VP1471	hypothetical protein VP1471	-1.42984	0.698978
1188980	VP1473	capsular polysaccharide biosynthesis	1.06462	0.878122
1188981	VP1474	capsule transport protein OtnA	1.37952	0.137454
1188982	VP1475	hypothetical protein VP1475	-1.63879	0.0635546
1188983	VP1476	anti-sigma F factor antagonist	-1.67484	0.391134
1188984	VP1477	DNA ligase	1.29548	0.471182
1188985	VP1478	hypothetical protein VP1478	1.32421	0.171948
1188986	VP1479	multidrug efflux protein	-1.01095	0.905016
1188987	VP1480	riboflavin synthase subunit alpha	-1.04113	0.53842
1188988	VP1481	hypothetical protein VP1481	-1.11353	0.0343639
1188989	VP1482	response regulator	-1.24647	0.0364909
1188990	VP1483	hypothetical protein VP1483	-1.18072	0.0765232
1188991	VP1484	hypothetical protein VP1484	1.15882	0.0945489
1188992	VP1485	lipoprotein NlpC	1.13764	0.0900554
1188993	VP1486	methyl-accepting chemotaxis protein	1.15872	0.266238
1188994	VP1487	MutT/nudix family protein	1.08942	0.81529
1188995	VP1489	hypothetical protein VP1489	1.06388	0.714365
1188996	VP1488	hypothetical protein VP1488	-1.38755	0.0904123
1188997	VP1490	hypothetical protein VP1490	-1.32242	0.0435124
1188998	VP1491	hypothetical protein VP1491	1.16554	0.278534
1188999	VP1492	hypothetical protein VP1492	-1.03665	0.805133
1189000	VP1493	hypothetical protein VP1493	1.34896	0.0551834
1189001	VP1494	N-acetyl-D-glucosamine kinase	-1.07849	0.111626
1189002	VP1495	hypothetical protein VP1495	1.2631	0.273847
1189003	VP1496	bifunctional molybdopterin-guanine dinucleotide biosynthesis protein MobB/MoeA	-1.04001	0.0892956
1189004	mobA	molybdopterin-guanine dinucleotide biosynthesis protein MobA	-1.00816	0.826002
1189005	VP1498	ABC transporter ATP-binding protein	-1.0174	0.709046
1189006	VP1499	ABC transporter permease	1.03694	0.53157
1189007	VP1501	hypothetical protein VP1501	-1.05623	0.357679
1189008	VP1500	hypothetical protein VP1500	-1.16817	0.0578855
1189009	VP1502	sigma-54 dependent response regulator	-1.07203	0.536935
1189010	VP1503	sensor histidine kinase	1.06635	0.501511
1189012	VP1504	ABC transporter ATP-binding protein	-1.02672	0.785866
1189013	VP1506	formate dehydrogenase accessory protein	1.09304	0.0363282
1189015	VP1508	hypothetical protein VP1508	1.09638	0.123427
1189016	VP1509	hypothetical protein VP1509	1.03078	0.303008
1189017	VP1510	iron-sulfur cluster-binding protein	1.12551	0.0484945
1189018	VP1511	formate dehydrogenase-specific chaperone	1.0981	0.0718172
1189019	VP1512	hypothetical protein VP1512	1.13448	0.0488134
1189020	VP1513	formate dehydrogenase large subunit	1.06555	0.0608515
1189021	VP1514	formate dehydrogenase, iron-sulfur subunit	1.07384	0.0119055
1189022	VP1515	formate dehydrogenase, cytochrome b556 subunit	-1.01911	0.637192
1189023	VP1516	hypothetical protein VP1516	-1.11047	0.0321337
1189024	VP1517	Rhs-family protein	-1.27543	0.00530914
1189025	VP1518	hypothetical protein VP1518	-1.376	0.000324507
1189026	VP1519	hypothetical protein VP1519	-1.18047	0.213557
1189027	VP1520	hypothetical protein VP1520	1.11336	0.624593
1189028	VP1521	hypothetical protein VP1521	1.0082	0.882462
1189029	VP1522	hypothetical protein VP1522	-1.23087	0.0307657
1189030	VP1523	ammonium transporter Amt	1.28966	0.261942
1189031	VP1524	NAD-dependent deacetylase	1.01048	0.826421
1189032	VP1525	spermidine/putrescine ABC transporter periplasmic spermidine/putrescine-binding protein	-1.23755	5.00718e-05
1189033	VP1526	spermidine/putrescine ABC transporter periplasmic spermidine/putrescine-binding protein	1.22572	0.0280365
1189034	potC	spermidine/putrescine ABC transporter membrane protein	-1.13164	0.114995
1189035	potB	spermidine/putrescine ABC transporter membrane protein	-1.40661	0.00180256
1189036	potA	putrescine/spermidine ABC transporter ATPase protein	-1.11449	0.156008
1189037	VP1530	hypothetical protein VP1530	-1.07076	0.561263
1189038	VP1531	Bax protein	1.14609	0.229633
1189039	VP1532	hypothetical protein VP1532	1.16902	0.00498524
1189040	VP1533	C32 tRNA thiolase	1.10931	0.25121
1189042	VP1535	universal stress protein UspE	1.14623	0.0215519
1189043	VP1536	fumarate/nitrate reduction transcriptional regulator	-1.09739	0.066554
1189044	VP1537	hypothetical protein VP1537	-1.01302	0.781761
1189045	VP1538	FixS-like protein	-1.00867	0.935779
1189046	VP1539	cation transporter E1-E2 family ATPase	-1.02208	0.619739
1189047	VP1540	hypothetical protein VP1540	1.13691	0.353352
1189048	VP1541	cytochrome c oxidase subunit CcoP	-1.12256	0.122197
1189049	VP1542	cytochrome c oxidase subunit CcoQ	-1.10929	0.317001
1189050	VP1543	cbb3-type cytochrome c oxidase subunit II	-1.05942	0.341443
1189051	VP1544	cbb3-type cytochrome c oxidase subunit I	-1.05884	0.380984
1189052	VP1545	hypothetical protein VP1545	1.14117	0.198002
1189053	VP1546	hypothetical protein VP1546	-1.12679	0.277106
1189054	VP1547	sensor histidine kinase/response regulator	-1.14012	0.165065
1189055	VP1549	bacteriophage f237 ORF10	1.0088	0.876512
1189056	VP1548	hypothetical protein VP1548	-1.03109	0.899362
1189058	VP1551	bacteriophage f237 ORF1	1.499	0.531365
1189059	VP1552	bacteriophage f237 ORF2	1.05103	0.885851
1189060	VP1553	bacteriophage f237 ORF3	1.39876	0.461692
1189061	VP1554	bacteriophage f237 ORF4	-1.26086	0.576493
1189063	VP1556	bacteriophage f237 ORF5	1.22836	0.610235
1189065	VP1558	bacteriophage f237 ORF7	-1.39941	0.365389
1189068	VP1561	bacteriophage f237 ORF8	-1.06386	0.488654
1189069	VP1562	bacteriophage f237 ORF9	-1.10215	0.519382
1189070	VP1563	hypothetical protein VP1563	-1.12776	0.473177
1189071	VP1564	hypothetical protein VP1564	1.03641	0.332216
1189072	VP1565	hypothetical protein VP1565	1.76233	0.374617
1189073	VP1566	structural protein P5	2.12373	0.184457
1189075	VP1568	hypothetical protein VP1568	1.22193	0.721842
1189084	VP1577	hypothetical protein VP1577	-1.87362	0.0689676
1189085	VP1578	hypothetical protein VP1578	1.17919	0.609328
1189086	VP1579	hypothetical protein VP1579	1.04366	0.844046
1189087	VP1580	hypothetical protein VP1580	-1.89929	0.156786
1189090	VP1583	phage replication initiation protein	1.06975	0.797348
1189091	VP1584	hypothetical protein VP1584	1.77294	0.375339
1189092	VP1585	hypothetical protein VP1585	1.5147	0.186371
1189093	VP1586	hypothetical protein VP1586	-1.06239	0.67892
1189094	VP1587	hypothetical protein VP1587	1.00718	0.985021
1189095	VP1588	hypothetical protein VP1588	1.03028	0.537654
1189096	VP1589	hypothetical protein VP1589	1.01515	0.747002
1189097	VP1590	ATP-dependent protease LA-like protein	-1.15201	0.0932305
1189098	VP1592	hypothetical protein VP1592	-1.20642	0.573111
1189099	VP1591	3-hydroxydecanoyl-ACP dehydratase	1.01758	0.60469
1189100	VP1593	ribosome modulation factor	1.28657	0.0643634
1189101	VP1594	hypothetical protein VP1594	-1.02483	0.510802
1189102	VP1595	ABC transporter ATPase	-1.07304	0.12857
1189103	VP1596	hypothetical protein VP1596	-1.1795	0.383148
1189104	rlmL	23S rRNA m(2)G2445 methyltransferase	-1.11984	0.00207742
1189106	VP1599	hypothetical protein VP1599	-1.00462	0.930518
1189107	VP1601	dihydroorotate dehydrogenase 2	-1.22142	0.0266816
1189109	VP1602	NAD-glutamate dehydrogenase	1.19705	0.0619532
1189110	VP1603	hypothetical protein VP1603	1.11747	0.629552
1189111	pepN	aminopeptidase N	1.42688	0.00277102
1189112	VP1605	hypothetical protein VP1605	-2.1914	0.0220043
1189113	VP1606	carboxy-terminal protease	-1.02705	0.457263
1189114	VP1607	solute/DNA competence effector	-1.02515	0.569148
1189115	VP1608	hypothetical protein VP1608	1.16875	0.387376
1189116	VP1609	ABC transporter ATP-binding protein	-1.03287	0.430881
1189117	VP1610	PqiA family protein	-1.14665	0.220263
1189118	VP1611	hypothetical protein VP1611	-1.02521	0.525551
1189119	yebU	rRNA (cytosine-C(5)-)-methyltransferase RsmF	-1.10134	0.159899
1189120	VP1613	hypothetical protein VP1613	-1.04218	0.534382
1189121	VP1614	hypothetical protein VP1614	1.14018	0.131367
1189122	VP1615	hypothetical protein VP1615	-1.12807	0.680688
1189123	VP1616	phospho-2-dehydro-3-deoxyheptonate aldolase	1.02852	0.459002
1189124	VP1617	nucleotide-binding protein	1.01721	0.741558
1189125	VP1618	hypothetical protein VP1618	1.25985	0.379412
1189126	VP1619	uroporphyrin-III C-methyltransferase	1.01762	0.717289
1189127	VP1620	amino acid ABC transporter periplasmic amino acid-binding protein	-1.27069	0.576355
1189128	VP1621	amino acid ABC transporter permease	1.26561	0.492237
1189129	VP1622	amino acid ABC transporter permease	-1.66076	0.168535
1189130	VP1623	amino acid ABC transporter ATP-binding protein	-1.26579	0.285143
1189131	VP1624	TEGT family carrier/transport protein	1.02086	0.249627
1189132	VP1625	hypothetical protein VP1625	-1.02302	0.791173
1189133	VP1626	sulfite reductase, gamma subunit-like protein	1.1522	0.105837
1189134	VP1627	acylphosphatase	-1.05536	0.767725
1189135	VP1628	methyl-accepting chemotaxis protein	1.0616	0.325303
1189136	VP1629	SAM-dependent methyltransferase	1.1825	0.351526
1189137	VP1630	calcium-binding outer membrane-like protein	-1.05386	0.262138
1189138	VP1631	agglutination protein	-1.19486	0.362432
1189139	VP1632	outer membrane protein	-1.03324	0.815987
1189140	VP1633	RTX toxin	1.25882	0.00324985
1189141	VP1634	agglutination protein	1.02395	0.789418
1189142	VP1635	outer membrane protein	-1.02514	0.89709
1189143	VP1636	hypothetical protein VP1636	-1.13088	0.213659
1189144	VP1637	GGDEF family protein	1.22238	0.07271
1189145	VP1638	queuosine biosynthesis protein QueC	-1.18659	0.000304008
1189146	VP1639	hypothetical protein VP1639	1.14805	0.357588
1189147	VP1640	hypothetical protein VP1640	-1.01953	0.812274
1189148	VP1641	MutT/nudix family protein	1.39376	0.262386
1189149	VP1642	trypsin	1.12071	0.517326
1189150	VP1643	acetyltransferase	-1.01685	0.84274
1189151	VP1644	PrpE protein	-1.19737	0.0448334
1189152	VP1645	hypothetical protein VP1645	-1.00553	0.979236
1189153	VP1646	aconitate hydratase	1.02021	0.761841
1189154	VP1647	methylcitrate synthase	1.21348	0.0560949
1189155	prpB	2-methylisocitrate lyase	1.65983	0.0394386
1189156	VP1649	GntR family transcriptional regulator	1.12971	0.437003
1189157	VP1650	hypothetical protein VP1650	-1.00732	0.936686
1189158	VP1651	tricarboxylic transport TctC	1.636	0.102912
1189159	VP1652	tricarboxylic transport TctB	1.2919	0.343557
1189160	VP1653	tricarboxylic transport TctA	1.17976	0.606416
1189161	VP1654	hypothetical protein VP1654	1.23334	0.473395
1189162	VP1655	immunogenic protein	-1.8281	0.218927
1189163	VP1656	translocator protein PopD	-3.63909	0.0263765
1189164	VP1657	translocator protein PopB	-3.52743	0.0301075
1189165	VP1658	low calcium response locus protein H	-3.3829	0.0274693
1189166	VP1659	hypothetical protein VP1659	-2.75911	0.041484
1189167	VP1660	type III secretion regulator	-2.71728	0.0313268
1189168	VP1661	LcrR	-2.61306	0.0471932
1189169	VP1662	low calcium response protein	-2.70246	0.0305953
1189170	VP1663	YscY	-2.92216	0.0518424
1189171	VP1664	type III secretion protein	-2.63689	0.0318218
1189172	VP1665	type III secretion protein	-2.95151	0.0281667
1189173	VP1666	hypothetical protein VP1666	-3.19334	0.0237623
1189174	VP1667	outer membrane protein PopN	-3.31072	0.0258929
1189175	VP1668	type III secretion system ATPase	-3.42084	0.0231655
1189176	VP1669	type III secretion protein YscO	-2.80509	0.0155437
1189177	VP1670	translocation protein in type III secretion	-3.14156	0.0273962
1189178	VP1671	type III secretion system protein	-2.72459	0.0308851
1189179	VP1672	type III secretion system protein	-2.57575	0.0435892
1189180	VP1673	translocation protein in type III secretion	-2.68423	0.0554367
1189181	VP1674	translocation protein in type III secretion	-2.051	0.0698881
1189182	VP1675	translocation protein in type III secretion	-2.28808	0.0358188
1189183	VP1676	transcriptional regulator	1.05361	0.678677
1189184	VP1677	hypothetical protein VP1677	1.38205	0.102785
1189185	VP1678	dienelactone hydrolase	1.35899	0.00695718
1189186	VP1679	hypothetical protein VP1679	-1.30277	0.146754
1189187	VP1680	hypothetical protein VP1680	-2.9705	0.0361462
1189188	VP1682	hypothetical protein VP1682	-2.79374	0.0411975
1189190	VP1683	hypothetical protein VP1683	-2.78392	0.0261246
1189191	VP1684	hypothetical protein VP1684	-2.39402	0.00767458
1189192	VP1685	hypothetical protein VP1685	-2.91088	0.056729
1189193	VP1686	effector protein	-3.17115	0.0317262
1189194	VP1687	type III chaperone	-3.15079	0.0314167
1189195	VP1688	type III secretion system protein	-2.79354	0.0127543
1189196	VP1689	type III secretion protein	-2.36135	0.0364174
1189197	VP1690	type III secretion lipoprotein	-2.31892	0.0397614
1189198	VP1691	type III export protein	-2.48463	0.0259892
1189199	VP1692	type III export protein	-2.53765	0.032345
1189200	VP1693	type III secretion protein	-2.63204	0.0374445
1189201	VP1694	type III export protein YscF	-2.51494	0.0486466
1189202	VP1695	type III export protein PscD	-2.60992	0.0353356
1189203	VP1696	type III secretion protein YscC	-2.57564	0.038274
1189204	VP1697	type III export apparatus protein NosA	-2.87256	0.032762
1189205	VP1698	hypothetical protein VP1698	-3.11738	0.0250826
1189206	VP1699	transcriptional regulator ExsA	-2.07535	0.0315485
1189207	VP1700	lipoprotein VirG	-1.43456	0.0376905
1189208	VP1701	exoenzyme S synthesis protein C	-2.98482	0.0248486
1189209	VP1702	hypothetical protein VP1702	-2.82065	0.0244774
1189210	VP1703	aldehyde dehydrogenase	-1.41603	0.0740536
1189211	VP1704	sigma-54 dependent transcriptional regulator	-1.00226	0.987069
1189212	VP1705	hypothetical protein VP1705	-1.30673	0.0827799
1189213	VP1706	hypothetical protein VP1706	-1.83303	0.000581149
1189214	VP1707	hypothetical protein VP1707	-1.02249	0.896425
1189215	VP1708	6-phosphogluconate dehydrogenase	-1.21741	0.0139348
1189216	VP1709	6-phosphogluconolactonase	-1.09757	0.0459748
1189217	VP1710	glucose-6-phosphate 1-dehydrogenase	-1.14184	0.129932
1189218	VP1711	response regulator	1.3287	0.263762
1189219	VP1712	sensor kinase CitA	-1.00708	0.942481
1189220	VP1713	hypothetical protein VP1713	-1.10792	0.0773602
1189221	VP1714	hypothetical protein VP1714	-1.16994	0.206563
1189223	VP1715	hypothetical protein VP1715	-1.0295	0.684842
1189224	VP1717	hypothetical protein VP1717	-1.20544	0.0545748
1189225	VP1718	cytochrome c551 peroxidase	-1.06934	0.036324
1189226	VP1719	aspartate kinase	1.22513	0.227116
1189227	ectC	L-ectoine synthase	1.01255	0.963248
1189228	VP1721	diaminobutyrate--2-oxoglutarate aminotransferase	-1.01581	0.955559
1189229	VP1722	L-2,4-diaminobutyric acid acetyltransferase	3.64493	0.0423014
1189230	VP1723	BCCT family transporter	1.15343	0.031709
1189231	VP1724	DNA polymerase III subunit epsilon	1.28296	0.0312683
1189232	VP1725	hypothetical protein VP1725	1.21734	0.00149403
1189233	VP1726	glycine/betaine/proline ABC transporter	1.18889	0.40599
1189234	VP1727	glycine betaine/L-proline transport system permease	-1.13107	0.726672
1189235	proX	glycine betaine transporter periplasmic subunit	-1.14871	0.416717
1189236	VP1729	thermostable hemolysin delta-VPH	1.44876	0.552412
1189237	VP1730	long-chain-fatty-acid-CoA ligase	1.25789	0.213224
1189238	VP1731	hypothetical protein VP1731	1.04474	0.904876
1189240	VP1733	hypothetical protein VP1733	1.06785	0.397505
1189241	VP1734	DNA-binding response regulator	1.15299	0.247625
1189242	VP1735	two-component sensor	1.48591	0.00676598
1189243	VP1736	hypothetical protein VP1736	-1.12472	0.174476
1189244	VP1737	hypothetical protein VP1737	-1.03109	0.967884
1189245	VP1738	hypothetical protein VP1738	1.12404	0.430075
1189246	VP1739	hypothetical protein VP1739	-1.12484	0.016092
1189247	VP1740	hypothetical protein VP1740	-1.32617	0.0131333
1189248	VP1741	sodium/alanine symporter	-1.08112	0.359936
1189249	VP1742	hypothetical protein VP1742	1.07397	0.176165
1189250	VP1743	hypothetical protein VP1743	-1.1587	0.155525
1189251	VP1744	thermostable carboxypeptidase 1	-1.07709	0.209464
1189252	VP1745	lipid A biosynthesis lauroyl acyltransferase	1.2683	0.195492
1189254	VP1747	amino acid transporter	-1.33635	6.10944e-05
1189255	VP1748	hypothetical protein VP1748	-1.09883	0.729463
1189256	VP1749	hypothetical protein VP1749	-1.19817	0.057088
1189258	VP1751	homoserine O-succinyltransferase	-1.09889	0.486644
1189259	VP1752	fimbrial biogenesis and twitching motility protein	1.08678	0.549177
1189260	VP1753	alkylphosphonate ABC transporter	1.17264	0.045379
1189261	VP1754	hypothetical protein VP1754	1.20198	0.0671658
1189262	VP1755	histidine kinase	-1.00781	0.913316
1189263	VP1756	hypothetical protein VP1756	1.67017	0.491625
1189264	VP1757	hypothetical protein VP1757	-1.14553	0.257807
1189265	VP1758	galactoside O-acetyltransferase, partial	-1.07127	0.211577
1189266	VP1759	hypothetical protein VP1759	-1.0156	0.623375
1189267	VP1760	adenylate cyclase	-1.03644	0.617521
1189268	VP1761	PRS2 protein	1.15074	0.534858
1189269	VP1762	hypothetical protein VP1762	1.01569	0.835392
1189270	VP1763	MarR family transcriptional regulator	1.04781	0.484955
1189271	VP1764	transmembrane protein	1.22119	0.0690155
1189272	VP1765	hypothetical protein VP1765	-1.60777	0.0385586
1189273	VP1766	alanyl-tRNA synthetase	-1.27726	0.163417
1189274	VP1767	hypothetical protein VP1767	1.18739	0.000507863
1189275	VP1768	hypothetical protein VP1768	-1.04535	0.484959
1189277	VP1770	manganese-dependent inorganic pyrophosphatase	1.49246	0.13603
1189278	VP1771	4-aminobutyrate aminotransferase	-1.26566	0.252597
1189279	VP1772	succinate-semialdehyde dehydrogenase	-1.28606	0.233142
1189280	VP1773	hypothetical protein VP1773	-1.04761	0.87262
1189281	VP1774	carbon-nitrogen hydrolase	1.30522	0.282566
1189282	VP1775	oxidoreductase	1.48346	0.00260248
1189283	VP1776	aldehyde dehydrogenase	2.22039	0.0396054
1189284	VP1777	aldehyde dehydrogenase	1.23198	0.382394
1189285	VP1778	DNA-binding transcriptional repressor PuuR	1.23549	0.0755622
1189289	VP1782	hypothetical protein VP1782	1.41792	0.485377
1189290	VP1783	hypothetical protein VP1783	1.02454	0.884433
1189291	VP1784	hypothetical protein VP1784	2.10918	0.0192976
1189292	VP1785	hypothetical protein VP1785	-1.94864	0.213436
1189293	VP1786	hypothetical protein VP1786	-1.07225	0.636184
1189294	VP1787	transposase	1.33685	0.421914
1189295	VP1788	transposase	-1.052	0.924203
1189296	VP1789	hypothetical protein VP1789	1.15601	0.238889
1189297	VP1790	hypothetical protein VP1790	-1.14923	0.588775
1189298	VP1791	hypothetical protein VP1791	1.02044	0.928053
1189299	VP1792	hypothetical protein VP1792	-1.04344	0.913826
1189301	VP1794	hypothetical protein VP1794	-1.12167	0.609022
1189303	VP1796	hypothetical protein VP1796	1.12742	0.336272
1189304	VP1797	hypothetical protein VP1797	1.04619	0.804769
1189305	VP1798	hypothetical protein VP1798	-1.02781	0.869738
1189307	VP1800	hypothetical protein VP1800	1.13434	0.754144
1189308	VP1801	hypothetical protein VP1801	1.01783	0.9105
1189309	VP1802	hypothetical protein VP1802	1.16505	0.0704703
1189311	VP1804	hypothetical protein VP1804	-1.08931	0.792318
1189312	VP1805	hypothetical protein VP1805	-1.12336	0.0984333
1189313	VP1806	hypothetical protein VP1806	1.10087	0.803391
1189314	VP1807	hypothetical protein VP1807	-1.0825	0.676206
1189315	VP1808	hypothetical protein VP1808	1.10023	0.211784
1189317	VP1810	hypothetical protein VP1810	-1.44333	0.157321
1189318	VP1811	hypothetical protein VP1811	1.2485	0.535995
1189319	VP1812	hypothetical protein VP1812	1.24116	0.046358
1189320	VP1813	hypothetical protein VP1813	-1.36007	0.0385667
1189321	VP1814	hypothetical protein VP1814	-1.60386	0.00679937
1189322	VP1815	hypothetical protein VP1815	4.67493	0.0827395
1189323	VP1816	Hit protein involved in cell-cycle regulation	1.14899	0.425496
1189324	VP1817	hypothetical protein VP1817	1.38201	0.356609
1189325	VP1818	hypothetical protein VP1818	1.08208	0.690557
1189326	VP1819	hypothetical protein VP1819	-1.01662	0.882772
1189327	VP1820	hypothetical protein VP1820	1.21288	0.100113
1189328	VP1821	YefM protein	1.07043	0.399715
1189330	VP1823	hypothetical protein VP1823	1.10436	0.110184
1189331	VP1824	hypothetical protein VP1824	-1.5655	0.354477
1189332	VP1825	hypothetical protein VP1825	-1.28781	0.128642
1189333	VP1826	hypothetical protein VP1826	-1.09761	0.298399
1189334	VP1827	spermine/spermidine acetyltransferase BltD	-1.32591	0.530537
1189335	VP1828	PnuC protein	-1.23403	0.394593
1189336	VP1829	RelB protein/Vco27A protein	-1.29965	0.626698
1189337	VP1830	hypothetical protein VP1830	-1.07471	0.825471
1189338	VP1831	hypothetical protein VP1831	-1.10138	0.750973
1189339	VP1832	hypothetical protein VP1832	1.0514	0.54432
1189342	VP1835	hypothetical protein VP1835	1.07846	0.549282
1189346	VP1839	hypothetical protein VP1839	-1.1278	0.409313
1189347	VP1840	hypothetical protein VP1840	1.61904	0.163342
1189348	VP1841	hypothetical protein VP1841	-1.25354	0.271911
1189349	VP1842	RelB protein	1.04944	0.763216
1189350	VP1843	hypothetical protein VP1843	1.09849	0.438625
1189351	VP1844	hypothetical protein VP1844, partial	-1.09349	0.465744
1189352	VP1845	hypothetical protein VP1845	-1.09696	0.726112
1189354	VP1847	hypothetical protein VP1847	-1.31615	0.424101
1189355	VP1848	hypothetical protein VP1848	1.00261	0.963884
1189356	VP1849	hypothetical protein VP1849	1.72226	0.463379
1189357	VP1850	acetyltransferase	1.21261	0.293681
1189358	VP1851	hypothetical protein VP1851	1.37678	0.00313221
1189359	VP1852	hypothetical protein VP1852	-1.03565	0.882234
1189360	VP1853	hypothetical protein VP1853	1.06547	0.380146
1189361	VP1854	hypothetical protein VP1854	1.19285	0.0121139
1189362	VP1855	hypothetical protein VP1855	1.13927	0.332716
1189363	VP1856	hypothetical protein VP1856	1.02585	0.873702
1189365	VP1858	hypothetical protein VP1858	-1.09279	0.815576
1189366	VP1859	hypothetical protein VP1859	1.18299	0.720031
1189367	VP1860	hypothetical protein VP1860	-1.15285	0.391523
1189368	VP1861	hypothetical protein VP1861	-1.16517	0.285753
1189369	VP1862	threonine efflux protein	-1.05518	0.58084
1189370	VP1864	hypothetical protein VP1864	1.08492	0.344809
1189371	VP1863	hypothetical protein VP1863	-1.22873	0.466036
1189372	VP1865	site-specific recombinase IntIA	-1.10623	0.50007
1189373	VP1866	hypothetical protein VP1866	1.10388	0.330643
1189374	VP1867	hypothetical protein VP1867	-1.0021	0.978113
1189375	VP1868	ribosomal-protein-alanine acetyltransferase	-1.00767	0.609008
1189376	VP1869	transcriptional regulator TyrR	1.03904	0.316937
1189377	VP1870	hypothetical protein VP1870	-1.02403	0.646134
1189378	VP1871	hypothetical protein VP1871	-1.05491	0.29899
1189379	VP1872	hypothetical protein VP1872	-1.01849	0.821799
1189380	VP1873	fumarate hydratase, class I	-1.06612	0.159487
1189381	VP1874	hypothetical protein VP1874	1.01326	0.916714
1189382	VP1875	para-aminobenzoate synthase component I	-1.09464	0.242808
1189383	VP1876	hypothetical protein VP1876	1.10148	0.442214
1189384	VP1877	guanylate cyclase-like protein	1.435	0.0450059
1189385	VP1878	MutT/nudix family protein	-1.0366	0.781794
1189386	VP1879	serine transporter	1.66985	0.00379622
1189387	VP1880	L-serine dehydratase 1	1.18874	0.0483857
1189388	VP1881	hypothetical protein VP1881	1.83673	0.0201561
1189389	VP1882	hypothetical protein VP1882	1.07981	0.235767
1189390	VP1883	6-pyruvoyl tetrahydrobiopterin synthase	1.15871	0.263269
1189391	VP1884	hypothetical protein VP1884	1.20222	0.644519
1189392	VP1885	hypothetical protein VP1885	1.35877	0.632202
1189393	VP1886	hypothetical protein VP1886	1.09128	0.527456
1189395	VP1888	hypothetical protein VP1888	1.15993	0.278424
1189396	VP1889	cold shock transcriptional regulator CspA	1.82023	0.128772
1189397	VP1890	virulence-associated protein VacB/RNase R	1.0664	0.565034
1189398	VP1891	hypothetical protein VP1891	-1.00537	0.948433
1189399	VP1892	methyl-accepting chemotaxis protein	-1.198	0.330269
1189400	asnC	asparaginyl-tRNA synthetase	1.08421	0.0119562
1189401	VP1894	hypothetical protein VP1894	-1.32637	0.38722
1189402	VP1896	GntR family transcriptional regulator	-1.00268	0.981781
1189404	VP1897	hypothetical protein VP1897	-1.40924	0.00227752
1189405	VP1898	hypothetical protein VP1898	-1.29305	0.0125099
1189406	VP1899	hypothetical protein VP1899	-1.30925	0.193405
1189407	VP1900	aromatic amino acid aminotransferase	1.00316	0.917943
1189408	VP1901	outer membrane protein Ail and OmpX	1.15881	0.0238737
1189409	VP1902	hypothetical protein VP1902	1.23297	0.0134835
1189410	VP1903	DNA polymerase III subunit epsilon	1.10741	0.718759
1189411	VP1904	methyl-accepting chemotaxis protein	-1.22664	0.000715706
1189412	VP1905	BCCT family transporter	1.18492	0.437487
1189413	VP1906	MarR family transcriptional regulator	-1.1995	0.000172828
1189414	VP1907	LuxR family transcriptional regulator	-1.27416	0.0680798
1189415	VP1908	sensor histidine kinase	-1.31437	0.0583611
1189416	VP1909	hypothetical protein VP1909	1.00868	0.965906
1189417	VP1910	hypothetical protein VP1910	-1.03109	0.950539
1189418	VP1911	extracellular solute-binding protein	-1.00718	0.971855
1189419	VP1912	hypothetical protein VP1912	-1.39914	0.0115898
1189420	VP1913	hypothetical protein VP1913	-1.38474	0.0285139
1189421	VP1914	glyoxylase	-1.14992	0.0140666
1189422	VP1915	hypothetical protein VP1915	-1.42767	0.00888179
1189423	VP1916	amidase	-1.10017	0.491915
1189424	VP1917	hypothetical protein VP1917	1.38501	0.25554
1189425	VP1918	hypothetical protein VP1918	1.24652	0.203624
1189426	VP1919	hypothetical protein VP1919	1.03818	0.687723
1189427	VP1920	iron-regulated protein A	1.62488	0.0839569
1189428	ribA	GTP cyclohydrolase II	1.07791	0.275087
1189429	VP1922	hypothetical protein VP1922	-1.06002	0.517532
1189430	VP1923	NrfF protein	-1.04601	0.757812
1189431	VP1924	thiol:disulfide interchange protein DsbE	-1.16528	0.31939
1189432	VP1925	NrfE protein	1.0027	0.978149
1189433	VP1926	formate dependent nitrate reductase NrfD	1.12845	0.336536
1189434	VP1927	nitrite reductase Fe-S protein NrfC	1.11407	0.267703
1189435	VP1928	cytochrome c nitrite reductase pentaheme subunit	1.0718	0.319362
1189436	nrfA	cytochrome c552	1.14745	0.020952
1189437	VP1930	hypothetical protein VP1930	1.07786	0.744313
1189438	VP1931	YfrE protein	-1.14406	0.374248
1189439	VP1932	DNA gyrase subunit A	-1.12087	0.00512981
1189440	VP1933	3-demethylubiquinone-9 3-methyltransferase	1.02537	0.67099
1189441	VP1934	ribonucleotide-diphosphate reductase subunit alpha	1.4364	0.013234
1189442	nrdB	ribonucleotide-diphosphate reductase subunit beta	1.38843	0.00975492
1189443	VP1936	iron-sulfur cluster-binding protein	1.28035	0.0310893
1189444	VP1937	competence damage protein CinA	1.05977	0.0586703
1189445	VP1938	hypothetical protein VP1938	-1.04096	0.541289
1189446	VP1939	hypothetical protein VP1939	-1.01936	0.82091
1189447	VP1940	carboxynorspermidine decarboxylase	-1.48462	0.000893543
1189448	VP1941	carboxynorspermidine dehydrogenase	-1.72733	0.000355854
1189449	VP1942	diaminobutyrate-pyruvate transaminase & L-2,4-diaminobutyrate decarboxylase	-1.69353	9.13815e-05
1189451	VPt047		1.40092	0.377559
1189454	VP1943	CDP-diacylglycerol--glycerol-3-phosphate 3-phosphatidyltransferase	1.06869	0.363302
1189455	uvrC	excinuclease ABC subunit C	1.18948	0.0863893
1189456	sirA	response regulator	-1.04045	0.0401234
1189457	VP1946	DNA polymerase II	1.0326	0.619305
1189458	VP1947	hypothetical protein VP1947	1.06319	0.27655
1189459	VP1948	elongation factor P	1.13128	0.157352
1189460	VP1949	dsDNA-mimic protein	-1.00647	0.923475
1189462	VP1951	pseudouridine synthase family 1 protein	-1.22044	0.00722242
1189463	VP1952	hypothetical protein VP1952	-2.29631	0.0227142
1189464	VP1953	translation factor	-1.03585	0.503857
1189465	VP1954	metal-dependent phosphoesterase YciV	-1.11114	0.275439
1189467	VP1956	anthranilate synthase component I	1.15572	0.00574995
1189468	VP1957	anthranilate synthase component II	1.15621	0.212535
1189469	trpD	anthranilate phosphoribosyltransferase	1.23855	0.0547001
1189470	trpC	bifunctional indole-3-glycerol phosphate synthase/phosphoribosylanthranilate isomerase	1.2374	0.038057
1189471	VP1960	tryptophan synthase subunit beta	1.24145	0.00338197
1189472	trpA	tryptophan synthase subunit alpha	1.20331	0.00669145
1189474	VP1962	transcriptional regulator	-1.23969	0.177908
1189475	VP1964	long-chain-fatty-acid-CoA ligase	-1.04172	0.691595
1189477	VP1966	proton/glutamate symporter	-1.00696	0.791719
1189478	VP1967	homoserine lactone synthase VanM	-1.02293	0.722815
1189479	VP1968	sensor protein LuxN	-1.04385	0.0293316
1189480	VP1969	hypothetical protein VP1969	-1.65403	0.00704853
1189481	VP1970	intracellular septation protein A	1.01667	0.861144
1189482	VP1971	acyl-CoA hydrolase	1.2397	0.0224417
1189483	VP1972	YciI-like protein	1.00046	0.991314
1189484	VP1973	hypothetical protein VP1973	-1.0144	0.752812
1189485	VP1974	5-methyltetrahydropteroyltriglutamate--homocysteine S-methyltransferase	-1.08122	0.344317
1189487	VP1976	transcriptional activator MetR	1.01929	0.865289
1189488	VP1977	hypothetical protein VP1977	-1.5772	0.125489
1189489	VP1978	hypothetical protein VP1978	-1.10943	0.385872
1189490	VP1979	hypothetical protein VP1979	1.11435	0.34353
1189491	VP1980	hypothetical protein VP1980	-1.21345	0.0251002
1189492	VP1981	methyl-accepting chemotaxis protein	1.09097	0.358519
1189494	VP1983	two-component response regulator	1.05178	0.14203
1189495	VP1984	two-component sensor	1.14645	0.367243
1189496	VP1985	hypothetical protein VP1985	1.40776	0.00511766
1189497	VP1986	hypothetical protein VP1986	1.09281	0.616299
1189498	VP1987	hypothetical protein VP1987	-1.22606	0.11413
1189499	VP1988	LysR family transcriptional regulator	-1.07138	0.474931
1189500	VP1989	secretion protein	1.20983	0.310296
1189501	VP1990	hypothetical protein VP1990	-1.05811	0.85879
1189502	VP1991	5-methyltetrahydropteroyltriglutamate--homocysteine methyltransferase	-1.06438	0.74885
1189503	VP1992	hypothetical protein VP1992	1.06175	0.738264
1189504	VP1993	transcriptional regulator	1.10276	0.558342
1189505	VP1994	isochorismatase-like protein	1.14497	0.1657
1189506	VP1995	ABC transporter ATP-binding protein	1.24043	0.0342376
1189507	VP1996	hypothetical protein VP1996	1.10755	0.120308
1189508	VP1997	hypothetical protein VP1997	1.20457	0.127632
1189509	VP1998	outer membrane protein TolC	1.13483	0.0305226
1189510	VP1999	hypothetical protein VP1999	1.12975	0.103009
1189511	VP2000	ribosomal-protein-alanine N-acetyltransferase	-1.02057	0.94896
1189512	VP2001	hypothetical protein VP2001	1.99677	0.407098
1189513	VP2002	hypothetical protein VP2002	-1.14776	0.797364
1189514	VP2003	hypothetical protein VP2003	1.50054	0.283468
1189515	VP2004	hypothetical protein VP2004	-1.27017	0.0850758
1189516	VP2005	thioredoxin	-1.03336	0.80424
1189517	VP2006	suppressor for copper-sensitivity B	1.09146	0.26616
1189518	VP2007	membrane protein, suppressor for copper-sensitivity A	1.15537	0.0114209
1189519	VP2008	LysR family transcriptional regulator	-1.07048	0.0935029
1189520	VP2009	tetrathionate reductase complex: response regulator	1.00108	0.985009
1189521	VP2010	tetrathionate reductase complex: sensory transduction histidine kinase	-1.12416	0.11478
1189523	VP2011	tetrathionate reductase subunit B	1.01285	0.877899
1189524	VP2013	tetrathionate reductase complex subunit C	1.25591	0.00821887
1189525	VP2014	tetrathionate reductase subunit A	1.25033	0.00142738
1189526	VP2015	cytochrome c	-1.29574	0.0451398
1189527	VP2016	hypothetical protein VP2016	-1.06557	0.572558
1189528	VP2017	paraquat-inducible protein A	-1.1678	0.00364258
1189529	VP2018	paraquat-inducible protein B	-1.24411	0.000159559
1189530	VP2019	hypothetical protein VP2019	-1.18915	0.0112936
1189531	VP2020	hypothetical protein VP2020	-1.34365	0.000691706
1189532	VP2021	hypothetical protein VP2021	-1.36854	0.0473704
1189533	VP2022	glycosyl transferase family protein	-1.48718	0.0200107
1189534	VP2023	nucleotide sugar epimerase	-1.49382	0.0458182
1189535	VP2024	hypothetical protein VP2024	-1.20216	0.2471
1189536	VP2025	hypothetical protein VP2025	-1.09023	0.253614
1189537	VP2026	orotidine 5\'-phosphate decarboxylase	1.18295	0.109828
1189538	VP2027	tetratricopeptide repeat protein	-1.04062	0.153725
1189539	VP2028	hypothetical protein VP2028	-1.03572	0.209671
1189540	ihfB	integration host factor subunit beta	-1.18386	0.0255386
1189541	rpsA	30S ribosomal protein S1	-1.09554	0.0497553
1189542	cmk	cytidylate kinase	-1.09171	0.278655
1189543	VP2032	periplasmic protease	1.00864	0.888972
1189544	VP2033	short chain dehydrogenase	-1.04677	0.388095
1189545	VP2034	hypothetical protein VP2034	1.26191	0.145186
1189546	VP2035	hypothetical protein VP2035	1.2262	0.110795
1189547	VP2036	DNA polymerase III alpha chain	1.33908	0.00918594
1189548	VP2037	chemotaxis protein CheV	1.17475	0.1543
1189549	VP2038	ROK family transcriptional regulator	1.12249	0.0381141
1189550	VP2039	pyruvate kinase II	1.28627	0.00430194
1189551	VP2040	hypothetical protein VP2040	-1.11661	0.189451
1189553	VP2042	hypothetical protein VP2042	1.30487	0.00356592
1189554	VP2043	sodium-dependent transporter	1.24548	0.150683
1189555	VP2044	hypothetical protein VP2044	-1.00109	0.993142
1189557	VP2046	PTS system glucose-specific transporter subunits IIBC	-1.14655	0.0756117
1189558	VP2047	deoxyribonuclease	-1.00825	0.899503
1189559	VP2048	DNA polymerase III subunit delta\'	1.14016	0.181526
1189560	tmk	thymidylate kinase	1.22247	0.0502535
1189561	VP2050	hypothetical protein VP2050	-1.02322	0.77774
1189562	VP2051	4-amino-4-deoxychorismate lyase	-1.0073	0.906417
1189563	VP2052	3-oxoacyl-ACP synthase	1.02566	0.246993
1189564	acpP	acyl carrier protein	-1.06682	0.135449
1189565	fabG	3-ketoacyl-ACP reductase	-1.02609	0.148183
1189566	VP2055	acyl carrier protein S-malonyltransferase	1.01579	0.580388
1189567	VP2056	3-oxoacyl-ACP synthase	1.01007	0.742256
1189568	VP2057	glycerol-3-phosphate acyltransferase PlsX	-1.05863	0.24566
1189569	rpmF	50S ribosomal protein L32	-1.26309	0.00080086
1189570	VP2059	hypothetical protein VP2059	-1.14301	0.000239745
1189571	maf	Maf-like protein	1.03223	0.783656
1189572	VP2061	23S rRNA ribosomal pseudouridine synthase	1.02686	0.680108
1189573	VP2062	ribonuclease E	1.11141	0.00793588
1189574	VP2063	sulfate permease	1.40628	0.184588
1189575	VP2064	phosphotyrosine protein phosphatase	1.05609	0.625456
1189576	VP2065	cob(I)yrinic acid a,c-diamide adenosyltransferase	-1.0736	0.15117
1189577	VP2066	AsmA protein	-1.12885	0.000343831
1189578	VP2067	uridine kinase	-1.06694	0.317538
1189579	VP2068	Mrp protein	1.10156	0.120172
1189580	metG	methionyl-tRNA synthetase	-1.07084	0.103705
1189581	VP2070	hypothetical protein VP2070	-1.13613	0.557022
1189582	VP2071	fatty acid metabolism regulator	-1.0278	0.322024
1189583	nhaB	sodium/proton antiporter	-1.1013	0.030719
1189584	VP2073	disulfide bond formation protein B	1.03078	0.440596
1189585	VP2074	preprotein translocase SecA subunit-like protein	-1.13975	0.34914
1189586	VP2075	regulatory protein	-1.09329	0.568347
1189587	VP2076	GGDEF family protein	-1.07168	0.389539
1189588	VP2077	maltodextrin glucosidase	1.02719	0.276903
1189589	VP2078	ABC transporter ATP-binding protein	-1.07258	0.457045
1189590	VP2079	ABC transporter permease	-1.2426	0.15777
1189591	VP2080	ABC transporter substrate-binding protein	-1.08206	0.542509
1189592	VP2081	hypothetical protein VP2081	1.06383	0.184164
1189593	VP2082	acetate kinase	-1.16238	0.0879549
1189594	VP2083	phosphate acetyltransferase	-1.06528	0.043934
1189595	VP2084	hypothetical protein VP2084	-1.09141	0.405376
1189596	VP2085	hypothetical protein VP2085	1.09721	0.833268
1189597	VP2086	glutathione S-transferase	-1.07973	0.554704
1189598	VP2087	oligopeptide ABC transporter ATP-binding protein	-1.32354	0.141763
1189599	oppD	oligopeptide transporter ATP-binding protein	-1.31189	0.204254
1189600	VP2089	oligopeptide ABC transporter permease	-1.24037	0.282028
1189601	oppB	oligopeptide transporter permease	-1.13794	0.377886
1189602	VP2091	oligopeptide ABC transporter periplasmic oligopeptide-binding protein	-1.21986	0.116902
1189603	VP2092	molybdenum cofactor biosynthesis protein E	-1.15874	0.0274299
1189604	moaD	molybdopterin synthase small subunit	-1.16347	0.00511948
1189605	moaC	molybdenum cofactor biosynthesis protein MoaC	-1.09758	0.243144
1189606	VP2095	molybdenum cofactor biosynthesis protein B	-1.2192	0.0528508
1189607	moaA	molybdenum cofactor biosynthesis protein A	-1.19005	0.00407748
1189608	VP2097	hypothetical protein VP2097	-1.16838	0.00469379
1189609	VP2098	phosphorelay protein	-1.11175	0.002097
1189610	VP2099	LuxO repressor protein	1.01933	0.424939
1189611	VP2100	excinuclease ABC subunit B	-1.07089	0.102261
1189614	VP2102	Na(+)-translocating NADH-quinone reductase subunit E	1.00672	0.943731
1189615	VP2103	electron transport complex protein RnfB	-1.27074	0.0222212
1189616	VP2104	electron transport complex protein RnfC	-1.11653	0.0380003
1189617	rnfD	electron transport complex protein RnfD	-1.15913	0.0449283
1189618	VP2106	electron transport complex protein RnfG	-1.13863	0.0330925
1189619	VP2107	electron transport complex RsxE subunit	-1.16305	0.0985485
1189620	VP2108	endonuclease III	1.03291	0.534258
1189621	VP2109	lactoylglutathione lyase	-1.01535	0.724619
1189622	VP2110	hypothetical protein VP2110	-1.0351	0.901749
1189623	VP2111	sodium-type flagellar protein MotY	-1.56465	0.0160645
1189626	VP2114	ribonuclease T	1.04514	0.7055
1189627	VP2115	hypothetical protein VP2115	-1.08676	0.111609
1189628	VP2116	hypothetical protein VP2116	-1.12802	0.0823086
[truncated: 2,589 more rows]

## Sheet: S4 bacteria strains
Strain	Description	Source or references
Vibrio parahaemolyticus
RIMD2210633 (wild type)	Clinical isolate; KP-positive; serotype O3:K6	Makino et al., 2003
WT∆vgpA (vpa1360)	VgpA-deficient strain; vgpA deletion mutant derivative of WT	Tandhavanant et al., 2018
WT∆vgpB (vpa1359)	VgpB-deficient strain; vgpB deletion mutant derivative of WT	Tandhavanant et al., 2018
WT∆vtrN (vpa1369)	VtrN-deficient strain; vtrN deletion mutant derivative of WT	This study
POR-2	TDH and T3SS1 deficient strain; tdhAS and vcrD1 deletion from Vibrio parahaemolyticus RIMD2210633	Park et al., 2004
POR-2∆vcrD2	TDH, T3SS1 and T3SS2 deficient strain; vcrD2 deletion mutant derived from POR-2	Kodama et al., 2007
POR-2∆vcrD2-vgpA	TDH, T3SS1, T3SS2 and VgpA deficient strain; vgpA deletion mutant derivative of POR-2∆vcrD2	Tandhavanant et al., 2018
POR-2∆vcrD2-vgpB	TDH, T3SS1, T3SS2 and VgpB deficient strain; vgpB deletion mutant derivative of POR-2∆vcrD2	Tandhavanant et al., 2018
POR-2∆vopB2∆vopD2∆vpgA	TDH, T3SS1, VopB2, VopD2 and VgpA deficient strain; vgpA deletion mutant derived from POR-2∆vopB2∆vopD2	This study
POR-2∆vopB2∆vopD2∆vpgB	TDH, T3SS1, VopB2, VopD2 and VgpB deficient strain; vgpB deletion mutant derived from POR-2∆vopB2∆vopD2	This study
POR-2-vtrN::3xFLAG tag	TDH and T3SS1 deficient and triple FLAG tag at C-terminal of vtrN strain derived from POR-2	This study
POR-2∆vcrD2-vtrN::3xFLAG tag	TDH, T3SS1 and T3SS2 deficient and triple FLAG tag at C-terminal of vtrN strain derivatived from POR-2∆vcrD2	This study
POR-2∆vgpA-vtrN::3xFLAG tag	TDH, T3SS1 and VgpA deficient and triple FLAG tag at C-terminal of vtrN strain derived from POR-2∆gpA	This study
POR-2∆vgpB-vtrN::3xFLAG tag	TDH, T3SS1 and VgpB deficient and triple FLAG tag at C-terminal of vtrN strain derived from POR-2∆vgpB	This study
POR-2∆vtrN	TDH, T3SS1 and VtrN deficient strain; vtrN deletion mutant derived from POR-2	This study
POR-2∆vcrD2∆vtrN	TDH, T3SS1, T3SS2 and VtrN deficient strain; vtrN deletion mutant derived from POR-2∆vcrD2	This study
POR-2∆vcrD2∆vgpA∆vtrN	TDH, T3SS1, T3SS2, VgpA and VtrN deficient strain; vtrN deletion mutant derived from POR-2∆vcrD2∆vgpA	This study
POR-2∆vcrD2∆vgpB∆vtrN	TDH, T3SS1, T3SS2, VgpB and VtrN deficient strain; vtrN deletion mutant derived from POR-2∆vcrD2∆vgpB	This study
Escherichia coli
DH5α	F- ɸ80lacZ∆M15∆(lacZYA-argF)U169 deoR recA1 endA1 hsdR17 phoA supE44 thi-1gyrA96 relA1 λ-	Laboratory colletion
SM10 λpir	thi thr leu tonA lacY supE recA::RP4-2Tc::Mu λpir R6K	Laboratory colletion
MC4100	F– araD139 Δ (argF-lac) U169 rpsL150 (Strr) relA1 flbB5301 deoC1 ptsF25 rbsR	Laboratory colletion
BL21(DE3)	F- ompT hsdSB (rB- mB-) gal dcm (DE3)	Novagen
Saccharomyces cerevisiae
Y2HGold	MATa, trp1-901, leu2-3, 112,ura3-52, his3-200, gal4∆, gal80∆, LYS2 :: GAL1UAS-Gal1TATA-His3, GAL2USA-Gal2TATA-Ade2, URA3::MEL1USA-Mel1TATA, AUR1-C MEL1	Clontech
References
1. Makino K, Oshima K, Kurokawa K, Yokoyama K, Uda T, Tagomori K, Iijima Y, Najima M, Nakano M, Yamashita A, Kubota Y, Kimura S, Yasunaga T, Honda T, Shinagawa H, Hattori M, Iida T. 2003. Genome sequence of Vibrio parahaemolyticus: a pathogenic mechanism distinct from that of V cholerae. Lancet 361:743-9.
2. Tandhavanant S, Matsuda S, Hiyoshi H, Iida T, Kodama T. 2018. Vibrio parahaemolyticus Senses Intracellular K(+) To Translocate Type III Secretion System 2 Effectors Effectively. mBio 9.
3. Park KS, Ono T, Rokuda M, Jang MH, Okada K, Iida T, Honda T. 2004. Functional characterization of two type III secretion systems of Vibrio parahaemolyticus. Infect Immun 72:6659-65.
4. Kodama T, Rokuda M, Park KS, Cantarelli VV, Matsuda S, Iida T, Honda T. 2007. Identification and characterization of VopT, a novel ADP-ribosyltransferase effector protein secreted via the Vibrio parahaemolyticus type III secretion system 2. Cell Microbiol 9:2598-609.

## Sheet: S5 plasmid
Plasmid	Description	Source or references
Genetic manipulation
pCR2.1-TOPO	Multicopy (ColE1 ori) TA cloning vector, Ampr	Novagen
pYAK1	R6K-ori suicide vector containing sacB gene for gene replacement, Cmr	Kodama et al., 2007
pYAK1-∆vtrN (vpa1369)	Derivative of suicide vector pYAK1 for generating the vtrN (vpa1369) deletion mutant	This study
pSA19CP-MCS	Complement vector for V. parahaemolyticus, Cmr	Kodama et al., 2007
pSA-tdhP	pSA19CP-MCS containing tdh promoter	Kodama et al., 2007
pSA-vtrN (vpa1369)	pSA-tdhP containing full length vtrN	This study
CyaA translocation assay
pSA-cyaA	pSA-tdhP containing cyaA gene (4–1216 nt)	Ono et al., 2006
pSA-vtrN-cyaA	pSA-cyaA, cyaA C-terminally fused with vpa1369 (from 1 to 498 nt)	This study
pSA-vopT-cyaA	pSA-cyaA, cyaA C-terminally fused with vopT (from 1 to 195 nt)	Kodama et al., 2007
Transcription assay
pHRP309	lacZ transcriptional fusion vector, Gmr	Parales and Harwood, 1993
pHRP309-pro-vtrA (vpa1332)	Derivative of pHRP309, containing vtrA promoter	Kodama et al., 2010
pHRP309-pro-vtrB (vpa1348)	Derivative of pHRP309, containing vtrB promoter	Kodama et al., 2010
pHRP309-pro-ompU	Derivative of pHRP309, containing ompU promoter	Pratama et al., 2023
pHRP309-pro-vpa1343	Derivative of pHRP309, containing vpa1343 promoter	Pratama et al., 2023
pSA-vtrA	Derivative of pSA19CP-MCS, containing vtrA	Kodama et al., 2010
pSA-vtrB	Derivative of pSA19CP-MCS, containing vtrB	Kodama et al., 2010
pBAD30	Expression vectors regulated by the arabinose operon; Ampr	Guzman et al., 1995
pBAD30-vtrN (vpa1369)	Derivative of pBAD30, containing vtrN	This study
Protein-protein interaction
pGBKT7 DNA-BD cloning vector	cloning vector for encoding GAL4 DNA-BD fused protein (bait construct); Kanr	Clontech
pGADT7 AD cloning vector	cloning vector for encoding GAL4 AD fused protein (prey construct); Ampr	Clontech
pGBKT7-Lam	pGBKT7 encoding for Gal4 DNA-BD fused with lamin	Clontech
pGBKT7-53	pGBKT7 encoding for Gal4 DNA-BD fused with murine p53	Clontech
pGADT7-T	pGADT7 encoding for Gal4 AD fused with SV40 large T-antigen	Clontech
pGBKT7-vtrN	pGBKT7 encoding for Gal4 DNA-BD fused with full length of vtrN	This study
pGADT7-vtrA	pGADT7 encoding for Gal4 AD fused with full length of vtrA	This study
pGADT7-vtrC	pGADT7 encoding for Gal4 AD fused with full length of vtrC	This study
pGADT7-vtrB	pGADT7 encoding for Gal4 AD fused with full length of vtrB	This study
Pull-down assay
pGEX6P1	Expression vector for GST-fused protein; Ampr	Cytiva
pGEX6P1-vpa1348 (A111)	pGEX6P1 encoding GST-VtrB (from M1 to A111)	This study
pGEX6P1-vpa1348 (S158)	pGEX6P1 encoding GST-VtrB (from M1 to S158)	This study
pCold1	Expression vector for hexahistidine-tag-fused protein; Ampr	Clontech
pCold1-vpa1369	pCold1 encoding VtrN	This study
References
1. Kodama T, Rokuda M, Park KS, Cantarelli VV, Matsuda S, Iida T, Honda T. 2007. Identification and characterization of VopT, a novel ADP-ribosyltransferase effector protein secreted via the Vibrio parahaemolyticus type III secretion system 2. Cell Microbiol 9:2598-609.
2. Ono T, Park KS, Ueta M, Iida T, Honda T. 2006. Identification of proteins secreted via Vibrio parahaemolyticus type III secretion system 1. Infect Immun 74:1032-42.
3. Parales RE, Harwood CS. 1993. Construction and use of a new broad-host-range lacZ transcriptional fusion vector, pHRP309, for gram- bacteria. Gene 133:23-30.
4. Kodama T, Yamazaki C, Park KS, Akeda Y, Iida T, Honda T. 2010. Transcription of Vibrio parahaemolyticus T3SS1 genes is regulated by a dual regulation system consisting of the ExsACDE regulatory cascade and H-NS. FEMS Microbiol Lett 311:10-7.
5. Pratama A, Ishii E, Kodama T, Iida T, Matsuda S. 2023. The Xenogeneic Silencer Histone-Like Nucleoid-Structuring Protein Mediates the Temperature and Salinity-Dependent Regulation of the Type III Secretion System 2 in Vibrio parahaemolyticus. J Bacteriol 205:e0026622.
6. Guzman LM, Belin D, Carson MJ, Beckwith J. 1995. Tight regulatin, modulation, and high-level expression by vectors containing the arabinose PBAD promoter. J Bacteriol 177:4121-30.
7. Kodama T, Gotoh K, Hiyoshi H, Morita M, Izutsu K, Akeda , Park KS, Cantarelli VV, Dryselius R, Iida T, Honda T. 2010. Two regulators of Vibrio parahaemolyticus play important roles in enterotoxicity by controlling the expression of genes in the Vp-PAI region. PLoS One 5:e8678.

## Sheet: S6 primer
Primer	Sequence 5' > 3'	Source or references
Genetic manipulation
del-vtrN_F1F	AGATCTACCTCGTAATAACATTCGGCT	This study
del-vtrN_F1R	TGCGAACTTTAACTAGCTCTTGA TTA GTATTCACGTTCGCGCTGTC	This study
del-vtrN_F2F	GACAGCGCGAACGTGAATAC TAA TCAAGAGCTAGTTAAAGTTCGCA	This study
del-vtrN_F2R	CTGCAGACACTTACGTGCTTTTCGATGG	This study
check-del-vtrN_F	TCGTTAAAATTAATCATCTTCGATAGGTGG	This study
check-del-vtrN_R	AACCCCTTGAAGACCTAGAATACCGTTATC	This study
comp-vtrN_F	AGATCTAATAACGTTCAGCACGGTGACTTGG	This study
comp-vtrN_R	CTCGAGTTAACCGTTTACCTTCTTTGCAGATG	This study
vtrN-3xFLAG_F1F	AGATCTATCTCGCTCGGCCTATTGTG	This study
vtrN-3xFLAG_F1R	CCGTCATGGTCTTTGTAGTC ACCGTTTACCTTCTTTGCAGATG	This study
vtrN-3xFLAG_F2F	GACTACAAGGATGACGATGACAAGTAG TTGCGAAATGTCAGGAATGGTTGC	This study
vtrN-3xFLAG_F2R	GCATGCCGCTGACATACCGTCCCC	This study
3xFLAG_R	CTACTTGTCATCGTCATCCTTGTAGTCGATGTCATGATCTTTATAATCACCGTCATGGTCTTTGTAGTC	Hopp et al., 1988
Gene expression
recA_F	GCTAGTAGAAAAAGCGGGTG	Ma et al., 2015
recA_R	GCAGGTGCTTCTGGTTGAG	Ma et al., 2015
vtrA_F	ACGAACATCTCGTGCTCCTC	This study
vtrA_R	ACAAATTTTCCTGGCCACCC	This study
vtrB_F	AGGTTTAATGGTGGCGGAGG	This study
vtrB_R	AGTACCGCAAGCAACATCCA	This study
vopD2_F	CTGTGTCACTGGCGGATGAT	This study
vopD2_R	GGCCACACGCATGTTTGAAT	This study
vopC_F	AGTTCGTGCCGCTCAACTAA	This study
vopC_R	AGACAGCGCACCATTTGAGA	This study
Translocation assay
vtrN-cyaA_F	AGATCT AATAACGTTCAGCACGGTGACTTGGGG	This study
vtrN-cyaA_R	CTCGAG AACTAGCTCTTGAGAAATATTGCTAGC	This study
Protein-protein interaction
pi_vtrA_F	GAATTCTTGACCTCAAAAAAATACAG	This study
pi_vtrA_R	GGATCCTTAATATTCAATTTCATTTAC	This study
pi_vtrC_F	GAATTCATGAAATTGAATATTAAAAG	This study
pi_vtrC_R	GGATCCCTAATATCTATGTAGAGTTATTATTTG	This study
pi_vtrB_F	GAATTCATGTTAAGAAACTACTTACTAG	This study
pi_vtrB_R	GGATCCTTATTTAAGCAACAAAATCATC	This study
pi_vtrN_F	GAATTCTTGGGGTTATCGACAACAGTG	This study
pi_vtrN_R	AGATCTTTAACCGTTTACCTTCTTTGC	This study
Transcription assay
vpa1369_BAD_F	GAATTCAATAACGTTCAGCACGGTGACTTGG	This study
vpa1369_BAD_R	GTCGAC CTACTTGTCATCGTCATCCTTGTAGTCGTCGAG ACCGTTTACCTTCTTTGCAGATG	This study
Pull-down assay
BamHI-VPA1348(+)	CGCGGATCCATGTTAAGAAACTACTTACTAGGAAACCAA	This study
EcoRI-A111-VPA1348(-)	CGGAATTCTTACGCCACCATTAAACCTAAATTTTCTCC	This study
EcoRI-S158-VPA1348(-)	CGGAATTCTTAACTAGGTTTGATGTGACCTTCATTCAT	This study
NdeI-VPA1369(+)	GGGAATTCCATATGGGGTTATCGACAACAGTGAATATCACT	This study
EcoRI-VPA1369(-)	CGGAATTCTTAACCGTTTACCTTCTTTGCAGATGTTAAG	This study
References
1. Hopp TP, Prickett KS, Price VL, Libby RT, March CJ, Pat Cerretti D, Urdal DL, Conlon PJ. 1988. A Short Polypeptide Marker Sequence Useful for Recombinant Protein Identification and Purification. Bio/Technology 6:1204-1210.
2. Ma YJ, Sun XH, Xu XY, Zhao Y, Pan YJ, Hwang CA, Wu VC. 2015. Investigation of Reference Genes in Vibrio parahaemolyticus for Gene Expression Analysis Using Quantitative RT-PCR. PLoS One 10:e0144362.
